# Supplementary material for: Changes in Metabolome and Nutritional Quality of Lycium barbarum Fruits from Three Typical Growing Areas of China as Revealed by Widely Targeted Metabolomics
Source: Metabolites. 2020 Jan 26;10(2):46. doi: 10.3390/metabo10020046 (PMC7073637; doi:10.3390/metabo10020046)
Supplement: Supplementary file 1 [file metabolites-10-00046-s001.zip]

Archive with 3 entries (3 files):
- Table S1.xlsx
- Table S2.xlsx
- Supplementary files.docx
