# Supplementary material for: Changes in Metabolome and Nutritional Quality of Lycium barbarum Fruits from Three Typical Growing Areas of China as Revealed by Widely Targeted Metabolomics
Source: Metabolites. 2020 Jan 26;10(2):46. doi: 10.3390/metabo10020046 (PMC7073637; doi:10.3390/metabo10020046)
Supplement: Supplementary file 1 [file metabolites-10-00046-s001.zip › Table S1.xlsx]

## Sheet: Feuil1
Compound ID	Compound name	Class	NF_1	NF_2	NF_3	QF_1	QF_2	QF_3	XF_1	XF_2	XF_3	mix01	mix02	mix03	Compound_KEGG_ID	kegg_map
pma0134	D(-)-Threose	Carbohydrates	108000	84900	96500	115000	155000	74800	146000	100000	112000	185000	167000	137000	--	--
pma0214	methylQuercetin O-hexoside	Flavonol	110000000	109000000	110000000	36000000	54800000	57300000	41000000	38200000	28600000	57800000	53900000	61900000	--	--
pma0249	Selgin 5-O-hexoside	Flavone	734000	790000	762000	361000	423000	285000	1240000	916000	1300000	1080000	1070000	1070000	--	--
pma0461	14,15-Dehydrocrepenynic acid	Lipids	858000	934000	896000	523000	450000	762000	468000	325000	302000	656000	536000	504000	--	--
pma0791	Naringenin O-malonylhexoside	Flavanone	438000	414000	426000	124000	130000	150000	138000	83800	75900	151000	192000	227000	--	--
pma0795	Tricetin O-malonylhexoside	Flavone	302000	302000	302000	93900	48900	132000	124000	135000	75900	124000	148000	129000	--	--
pma0948	Hydroxyphenethylamine	Others	3740000	3240000	3490000	1620000	2240000	959000	8720000	4810000	5460000	6120000	5120000	6250000	--	--
pma1108	Apigenin C-glucoside	Flavone	153000	130000	142000	115000	132000	125000	186000	166000	150000	232000	155000	197000	--	--
pma1590	Peonidin O-hexoside	Anthocyanins	46000	63800	54900	58800	66900	68100	53700	72800	118000	111000	98600	103000	--	--
pma1751	Nicotinic acid-hexoside	Vitamins and derivatives	12200000	12200000	12200000	13700000	14000000	16400000	17300000	17800000	15300000	16900000	16800000	20200000	--	--
pma1840	Coumaroyl choline	Alkaloids	131000	115000	123000	50300	58100	78500	170000	111000	142000	159000	105000	128000	--	--
pma2172	Cinnamoyl tyramine	Alkaloids	614000	1340000	977000	464000	283000	368000	263000	236000	216000	451000	432000	440000	--	--
pma2405	Feruloylcholine	Alkaloids	49000	59300	54200	34100	57200	41100	72600	119000	76200	57000	47000	63700	--	--
pma2681	Xanthurenic acid	Organic acids and derivatives	109000	100000	105000	47100	35100	53000	58100	37800	92700	70200	58600	56100	C02470	ko00380
pma2987	Histidinol	Alcohols	394000000	295000000	345000000	389000000	217000000	253000000	320000000	233000000	375000000	336000000	322000000	534000000	C00860	ko00340,ko01100,ko01110,ko01230
pma3101	Nicotinate ribonucleoside	Vitamins and derivatives	29000000	21000000	25000000	5030000	4410000	7000000	6770000	6460000	5640000	7370000	9080000	8790000	C05841	ko00760,ko01100
pma3443	Tricin 7-O-acetylglucoside	Flavone	75100	72100	73600	35200	22400	39400	28800	31300	32500	38000	36200	37900	--	--
pma3606	9-Hydroxy-(10E,12Z,15Z)-octadecatrienoic acid	Lipids	1490000	981000	1240000	839000	574000	987000	552000	965000	874000	950000	761000	698000	--	--
pma3724	1-O-Feruloyl quinic acid	Organic acids and derivatives	2220000	2240000	2230000	561000	856000	892000	812000	904000	605000	1260000	1250000	1070000	--	--
pma6199	Chrysin O-hexoside	Flavone	601000	488000	545000	182000	125000	190000	316000	433000	358000	408000	525000	387000	--	--
pma6254	C-hexosyl-apigenin O-caffeoylhexoside	Flavone	279000	237000	258000	181000	174000	260000	62100	75600	80200	153000	137000	158000	--	--
pma6270	sn-Glycero-3-phosphocholine	Alkaloids	142000	75900	109000	392000	223000	252000	340000	332000	365000	331000	336000	379000	C00670	ko00564,ko00565
pma6281	Methylglutaric acid	Organic acids and derivatives	40500	33900	37200	211000	205000	231000	72600	61000	58000	116000	84600	97000	--	--
pma6460	5-O-p-Coumaroylquinic acid	Organic acids and derivatives	10200	14800	12500	1760	9970	10800	6780	5120	4550	10400	18700	9060	--	--
pma6561	Caffeic acid O-glucoside	Phenylpropanoids	1340000	1360000	1350000	665000	591000	683000	947000	727000	852000	650000	734000	752000	--	--
pma6599	6-Hydroxymethylherniarin	Phenylpropanoids	1620000	1540000	1580000	1120000	866000	1190000	552000	500000	376000	840000	802000	994000	--	--
pma6625	E-3,4,5'-Trihydroxy-3'-glucopyranosylstilbene	Others	6860	4210	5530	3680	3130	2640	3740	3160	4150	2640	3700	1470	--	--
pma6639	Isorhamnetin O-hexoside	Flavonol	154000000	150000000	152000000	58200000	77300000	76600000	58700000	50800000	40800000	84600000	81600000	93300000	--	--
pmb0037	Hordenine	Alkaloids	83000	92700	87900	128000	106000	77700	301000	239000	354000	156000	172000	169000	C06199	ko00350,ko01100
pmb0064	DIMBOA glucoside	Others	24200000	30400000	27300000	19600000	17600000	20300000	22800000	20600000	25100000	20500000	21100000	23700000	C04831	ko00402
pmb0069	Benzamide	Others	1020000	1040000	1030000	1430000	1400000	1290000	1430000	1410000	1580000	1250000	1310000	1220000	C09815	--
pmb0115	3-Hydroxykynurenine	Amino acid and derivatives	181000	197000	189000	132000	139000	177000	33600	75900	73700	142000	146000	64000	C02794	--
pmb0130	N-Acetyl tryptamine	Phenolamides	339000	324000	332000	74400	46100	85600	202000	273000	223000	136000	156000	197000	--	--
pmb0142	Caffeic aldehyde	Phenylpropanoids	147000	147000	147000	125000	232000	98400	370000	276000	351000	303000	268000	248000	C10945	ko00940,ko01110
pmb0160	MAG (18:3) isomer5	Lipids	968000	574000	771000	1000000	933000	1000000	1620000	929000	616000	1140000	927000	1040000	--	--
pmb0161	DGMG (18:2) isomer1	Lipids	1250000	646000	948000	932000	620000	725000	3080000	2040000	1390000	1550000	1260000	1380000	--	--
pmb0163	DGMG (18:2) isomer3	Lipids	1130000	620000	875000	894000	603000	655000	3170000	1880000	1290000	1550000	1290000	1390000	--	--
pmb0164	MAG (18:2) isomer1	Lipids	76300	42100	59200	56900	42100	37800	241000	134000	74000	106000	86800	109000	--	--
pmb0197	N2-methylguanosine	Nucleotide and derivates	841000	801000	821000	673000	551000	615000	806000	774000	923000	768000	890000	1080000	--	--
pmb0202	Xanthine	Nucleotide and derivates	3290000	3580000	3440000	2110000	2070000	2870000	1480000	983000	709000	1730000	1890000	1810000	C00385	ko00230,ko00232,ko01100,ko01110
pmb0247	p-Aminobenzoate	Organic acids and derivatives	1300000	1470000	1390000	1050000	960000	968000	1190000	1250000	1650000	1180000	1150000	1080000	C00568	ko00790,ko01100
pmb0277	Tricin	Flavone	26800	26500	26700	6030	15900	11100	16600	10500	11800	22800	18300	18300	--	--
pmb0292	Cholesterol	Lipids	1350000	1390000	1370000	1240000	55300	1140000	1440000	1920000	33800	1320000	1260000	1240000	C00187	ko00100,ko01100
pmb0296	MAG (18:1) isomer2	Lipids	351000	204000	278000	214000	207000	143000	605000	339000	206000	337000	275000	264000	--	--
pmb0323	N-Caffeoyl putrescine	Phenolamides	5740000	1750000	3750000	3540000	2420000	4760000	1150000	976000	839000	2250000	2000000	1790000	C03002	--
pmb0325	N-Feruloyl spermidine	Phenolamides	423000	373000	398000	379000	243000	408000	178000	180000	206000	374000	282000	397000	--	--
pmb0374	Aminopurine	Others	4730000	6690000	5710000	2850000	3090000	3370000	10200000	7460000	7980000	6720000	6100000	5770000	--	--
pmb0423	Hydroxy-methoxycinnamate	Phenylpropanoids	62400000	59200000	60800000	51800000	38200000	41400000	22500000	25400000	23100000	32100000	33100000	31900000	--	--
pmb0426	5-Methoxy-N,N-dimethyltryptamine	Alkaloids	301000	245000	273000	298000	205000	188000	72700	149000	118000	149000	197000	185000	C08309	--
pmb0464	Aspartic acid di-O-glucoside	Amino acid and derivatives	17400000	7370000	12400000	27800000	29400000	30600000	16900000	23000000	16000000	22700000	23800000	23200000	--	--
pmb0484	Choline	Alkaloids	262000000	258000000	260000000	118000000	79900000	139000000	160000000	161000000	136000000	174000000	166000000	161000000	C00114	ko00260,ko00564,ko01100,ko02010
pmb0489	N-hexosyl-p-coumaroyl putrescine	Phenolamides	586000	558000	572000	1010000	1560000	1490000	807000	567000	869000	1020000	1150000	1170000	--	--
pmb0490	N-p-Coumaroyl putrescine	Phenolamides	1450000	1120000	1290000	913000	1140000	1070000	316000	146000	158000	628000	622000	649000	C18326	ko00330,ko01100
pmb0492	"N',N"",N""'-p-coumaroyl-cinnamoyl-caffeoyl spermidine"	Phenolamides	55000	68200	61600	42200	110000	70400	69200	83300	52900	69800	112000	95300	--	--
pmb0494	N-Sinapoyl putrescine	Phenolamides	2780000	2490000	2640000	2680000	2630000	3710000	1940000	2300000	2350000	2490000	3000000	3460000	--	--
pmb0496	N-Feruloyl agmatine	Phenolamides	4550000	5070000	4810000	2150000	4470000	4540000	889000	358000	550000	2540000	2560000	2670000	C18325	ko00330,ko01100
pmb0501	Agmatine	Phenolamides	14700	15000	14900	136000	73100	146000	155000	107000	155000	138000	160000	131000	C00179	ko00330,ko01100
pmb0503	N-(4'-O-glycosyl)-p-coumaroyl agmatine	Phenolamides	48300	65300	56800	45600	104000	82400	17200	5410	17700	71100	57100	41300	--	--
pmb0504	N-(4'-O-glycosyl)-feruloyl agmatine	Phenolamides	59500	91600	75600	88100	306000	234000	42900	67200	118000	120000	133000	213000	--	--
pmb0505	N'-p-Coumaroyl putrescine	Phenolamides	1270000	944000	1110000	877000	974000	1120000	375000	154000	194000	720000	519000	657000	--	--
pmb0532	Inosine 5'-monophosphate	Nucleotide and derivates	702000	1090000	896000	1290000	1740000	1050000	1340000	1390000	1250000	1260000	1560000	1590000	C00130	ko00230,ko01100,ko01110
pmb0545	Rosinidin O-hexoside	Anthocyanins	8050000	9340000	8700000	4930000	8670000	4800000	27400000	24300000	18700000	20200000	19500000	19500000	--	--
pmb0565	Syringetin 3-O-hexoside	Flavonol	163000	157000	160000	197000	476000	366000	138000	160000	99400	151000	174000	157000	--	--
pmb0580	Chrysin 5-O-glucoside (Toringin)	Flavone	900000	376000	638000	242000	154000	269000	460000	473000	342000	380000	431000	456000	--	--
pmb0587	Chrysoeriol O-glucuronic acid-O-hexoside	Flavone	226000	299000	263000	75400	125000	84300	300000	282000	243000	289000	319000	297000	--	--
pmb0588	Luteolin 3',7-di-O-glucoside	Flavone	36700	77000	56900	37600	85600	82500	35500	58400	36000	147000	74000	60400	--	--
pmb0595	Isorhamnetin 5-O-hexoside	Flavonol	150000000	148000000	149000000	56700000	74900000	83100000	59500000	52400000	39600000	83300000	82400000	94400000	--	--
pmb0602	Syringetin 7-O-hexoside	Flavone	253000	191000	222000	133000	158000	185000	117000	70000	119000	146000	176000	205000	--	--
pmb0603	Chrysoeriol O-hexosyl-O-hexoside	Flavone	532000	571000	552000	135000	299000	274000	229000	146000	134000	256000	257000	296000	--	--
pmb0604	Kaempferol 3-O-glucoside (Astragalin)	Flavonol	2470000	2560000	2520000	738000	1260000	1160000	712000	802000	618000	1190000	1420000	1440000	C12249	ko00944,ko01110
pmb0605	Apigenin 7-O-glucoside (Cosmosiin)	Flavone	2250000	2040000	2150000	670000	492000	683000	1040000	892000	1110000	1120000	1120000	1310000	C04608	ko00944
pmb0607	Chrysoeriol 7-O-hexoside	Flavone	2100000	1920000	2010000	671000	1210000	1020000	1040000	869000	840000	1220000	1130000	1140000	--	--
pmb0615	Hesperetin C-hexosyl-O-hexosyl-O-hexoside	Flavone	510000	530000	520000	827000	1450000	565000	570000	551000	592000	618000	694000	621000	--	--
pmb0619	Eriodictiol 6-C-hexoside 8-C-hexoside-O-hexoside	Flavone	5880000	5710000	5800000	7340000	8610000	7810000	6080000	4590000	5190000	6080000	5820000	5800000	--	--
pmb0624	6-C-hexosyl-luteolin O-hexoside	Flavone	430000	368000	399000	542000	674000	394000	327000	262000	254000	475000	444000	393000	--	--
pmb0631	C-hexosyl-luteolin C-pentoside	Flavone	87000	90700	88900	84000	87300	89700	86600	27500	75000	80000	70800	83800	--	--
pmb0639	8-C-hexosyl-apigenin O-hexosyl-O-hexoside	Flavone	656000	755000	706000	713000	1010000	860000	683000	557000	652000	934000	618000	672000	--	--
pmb0647	8-C-hexosyl-luteolin O-pentoside	Flavone	124000	111000	118000	110000	162000	100000	34100	45600	56000	88000	161000	73500	--	--
pmb0652	C-hexosyl-apigenin O-pentoside	Flavone	10100	32400	21300	9180	17600	24800	21100	8350	6100	11400	22600	23300	--	--
pmb0660	C-hexosyl-luteolin O-p-coumaroylhexoside	Flavone	51400	58000	54700	45900	35400	93100	91000	98700	58600	61900	73700	51200	--	--
pmb0661	Chrysoeriol C-hexosyl-O-rhamnoside	Flavone	48600	107000	77800	70700	122000	70900	70200	111000	80700	90900	94700	86300	--	--
pmb0662	C-hexosyl-luteolin O-feruloylhexoside	Flavone	415000	418000	417000	337000	258000	359000	194000	217000	267000	298000	197000	412000	--	--
pmb0665	Luteolin 8-C-hexosyl-O-hexoside	Flavone	30700000	26500000	28600000	16300000	20500000	24200000	13900000	14700000	11000000	20600000	19900000	24000000	--	--
pmb0672	6-C-hexosyl-apigenin O-feruloylhexoside	Flavone	80900	85500	83200	48600	74300	73700	42900	51100	32500	56200	44500	43300	--	--
pmb0691	Luteolin C-hexosyl-O-rhamnoside O-hexoside	Flavone	53200	53900	53600	77200	95500	89800	35600	69100	49100	48400	61800	76600	--	--
pmb0711	Quercetin 7-O-rutinoside	Flavonol	572000000	556000000	564000000	491000000	494000000	513000000	380000000	399000000	311000000	472000000	466000000	500000000	--	--
pmb0751	5-O-p-Coumaroyl shikimic acid	Organic acids and derivatives	25300	52800	39100	40400	23100	31000	53900	86700	58900	60200	46300	62600	--	--
pmb0752	3-O-Feruloyl quinic acid	Organic acids and derivatives	108000	96600	102000	78200	58500	82000	61800	37900	37500	66000	71700	69300	C02572	--
pmb0767	D-erythro-Dihydrosphingosine	Alcohols	24600	31900	28300	32600	26400	25800	28900	27800	17600	27200	24800	25500	--	--
pmb0771	N-Feruloyl tyramine	Phenolamides	7280000	8880000	8080000	3820000	23000000	1100000	34800000	52200000	28700000	29400000	26100000	28300000	C02717	--
pmb0782	Piperidine	Alkaloids	18400000	16900000	17700000	22900000	20900000	22500000	29900000	26000000	27900000	33100000	26300000	25900000	C01746	ko00960
pmb0789	Pyridoxine O-glucoside	Vitamins and derivatives	22700000	23100000	22900000	11500000	13100000	12100000	12900000	11200000	10200000	11500000	11900000	12600000	--	--
pmb0790	Pyridoxine di-O-hexoside	Vitamins and derivatives	526000	672000	599000	235000	256000	225000	571000	566000	505000	558000	585000	624000	--	--
pmb0800	Niacinamide	Vitamins and derivatives	2400000	1930000	2170000	1830000	1540000	2330000	1310000	1160000	1280000	1550000	1780000	1910000	C00153	ko00760,ko01100
pmb0801	4-Pyridoxic acid O-hexoside	Vitamins and derivatives	2960000	2600000	2780000	1390000	1070000	1420000	1380000	1790000	1620000	1220000	1350000	1570000	--	--
pmb0802	D-Pantothenic acid	Vitamins and derivatives	18400000	18000000	18200000	16700000	12400000	14900000	11300000	15500000	10500000	14000000	13100000	13600000	C00864	ko00410,ko00770,ko01100,ko01110
pmb0818	Methoxyindoleacetic acid	Indole derivatives	7920000	7860000	7890000	8280000	10100000	9380000	12800000	12400000	13100000	9850000	10500000	12000000	C05660	ko00380
pmb0819	3-Indoleacetonitrile	Indole derivatives	185000	207000	196000	157000	241000	187000	293000	332000	302000	506000	458000	497000	C02938	ko00380,ko01100
pmb0824	Syringic acid O-feruloyl-O-hexoside	Organic acids and derivatives	184000	177000	181000	109000	172000	196000	91400	136000	138000	110000	185000	186000	--	--
pmb0848	LysoPC 16:1 (2n isomer)	Lipids	30500000	23000000	26800000	88300000	106000000	98800000	179000000	190000000	161000000	140000000	136000000	146000000	--	--
pmb0852	LysoPC 18:2	Lipids	35600000	23400000	29500000	85000000	78000000	87700000	119000000	119000000	109000000	97400000	97200000	101000000	--	--
pmb0854	LysoPC 18:3	Lipids	841000	1060000	951000	1020000	1090000	799000	3920000	3690000	3790000	1490000	2440000	1820000	--	--
pmb0855	LysoPC 16:0	Lipids	9130000	8840000	8990000	8700000	11300000	8570000	38400000	33400000	34100000	19700000	22800000	25600000	--	--
pmb0856	LysoPE 18:1 (2n isomer)	Lipids	181000000	65300000	123000000	150000000	163000000	129000000	317000000	226000000	124000000	181000000	182000000	193000000	--	--
pmb0862	LysoPC 12:1	Lipids	14700	22800	18800	17700	21500	18400	43200	18500	20200	21400	21400	24600	--	--
pmb0863	LysoPC 16:2 (2n isomer)	Lipids	1090000	860000	975000	2790000	3050000	2800000	12500000	14400000	15100000	8250000	7630000	8840000	--	--
pmb0864	LysoPE 14:0	Lipids	151000	218000	185000	72400	113000	95400	231000	156000	223000	135000	131000	155000	--	--
pmb0865	LysoPC 18:3 (2n isomer)	Lipids	148000000	104000000	126000000	384000000	372000000	415000000	432000000	447000000	467000000	404000000	413000000	433000000	--	--
pmb0866	LysoPC 14:0	Lipids	419000	609000	514000	560000	560000	657000	1140000	781000	1040000	666000	723000	845000	--	--
pmb0873	LysoPC 18:2 (2n isomer)	Lipids	130000000	88700000	109000000	281000000	261000000	290000000	390000000	378000000	351000000	302000000	320000000	329000000	--	--
pmb0874	LysoPE 18:2 (2n isomer)	Lipids	1010000	355000	683000	985000	1010000	899000	2520000	1880000	1040000	1020000	1140000	1140000	--	--
pmb0876	LysoPE 16:0	Lipids	47700000	63700000	55700000	20500000	32800000	26600000	51100000	53000000	71300000	25000000	24200000	23400000	--	--
pmb0877	LysoPE 18:1	Lipids	6150000	1890000	4020000	5270000	4890000	3910000	15200000	8450000	3710000	5910000	6160000	6510000	--	--
pmb0882	LysoPC 18:1	Lipids	69800000	47800000	58800000	189000000	163000000	186000000	174000000	155000000	125000000	157000000	156000000	165000000	--	--
pmb0889	Punicic acid	Lipids	13600000	15000000	14300000	6800000	3850000	9680000	1950000	3270000	4230000	5410000	5580000	5440000	C08364	--
pmb0890	MAG (18:2)	Lipids	25300000	20200000	22800000	9310000	9190000	10200000	11000000	9990000	9060000	13800000	11700000	10600000	--	--
pmb0896	N'-Feruloyl putrescine	Phenolamides	7870000	8450000	8160000	5310000	8660000	6810000	5690000	2400000	2600000	5050000	5660000	6060000	--	--
pmb0907	N-Feruloyl putrescine	Phenolamides	26700000	22800000	24800000	17100000	22900000	15900000	16400000	7310000	7500000	15600000	16000000	17100000	C10497	ko00330,ko01100
pmb0962	Lysine butyrate	Amino acid and derivatives	637000000	742000000	690000000	886000000	946000000	867000000	814000000	743000000	794000000	811000000	833000000	878000000	--	--
pmb0964	iP7G	Nucleotide and derivates	13800000	11000000	12400000	3400000	3130000	3480000	4580000	5410000	5160000	5420000	5410000	5470000	--	--
pmb1096	Indole	Indole derivatives	18500000	19800000	19200000	23900000	26900000	24100000	34100000	36100000	33800000	31400000	32000000	33100000	C00463	ko00380,ko00400,ko00402,ko01100,ko01110
pmb1240	Phellodensin F	Others	180000	158000	169000	84200	35200	58700	25500	12600	18900	87200	65200	51700	--	--
pmb1283	L-Glutaminyl-L-valyl-L-valyl-L-cysteine	Amino acid and derivatives	47600	72200	59900	42600	48400	37000	14000	20200	15000	15800	22700	28300	--	--
pmb1318	8-Methyl-2-oxo-4-phenyl-2H-chromen-7-yl 4-(hexyloxy)benzoate	Organic acids and derivatives	3530000	3310000	3420000	1310000	1050000	1860000	1310000	1470000	1330000	1970000	1970000	1900000	--	--
pmb1605	MAG (18:3) isomer3	Lipids	18700000	12300000	15500000	11800000	13700000	14000000	15400000	11000000	8270000	14900000	12700000	13500000	--	--
pmb1626	MGMG (18:2) isomer1	Lipids	9240000	7020000	8130000	3370000	3520000	2510000	10100000	8620000	6490000	6070000	7250000	5450000	--	--
pmb1650	Octadeca-11E,13E,15Z-trienoic acid	Lipids	29100000	36500000	32800000	35400000	29500000	32000000	27900000	32100000	46500000	32700000	28100000	23900000	--	--
pmb1652	Phthalic anhydride	Others	4440000	4760000	4600000	5950000	4510000	4530000	4400000	5050000	7740000	5810000	4430000	3850000	--	--
pmb1656	MAG (18:3) isomer4	Lipids	232000	196000	214000	129000	111000	141000	99300	88500	84300	191000	129000	127000	--	--
pmb1754	O-Phosphocholine	Alkaloids	1010000	787000	899000	1070000	592000	712000	913000	620000	883000	721000	743000	1200000	C00588	ko00564,ko01100
pmb1912	10-Formyl-THF	Organic acids and derivatives	386000	349000	368000	265000	389000	242000	864000	1310000	1170000	359000	351000	374000	C00234	ko00670,ko00970,ko01100,ko01200
pmb2221	4-Hydroxysphinganine	Lipids	9860000	10700000	10300000	12300000	10700000	13600000	14200000	10200000	11300000	4120000	3960000	4480000	C12144	ko00600,ko01100
pmb2228	LysoPC 19:0	Lipids	25000	35600	30300	116000	79500	99600	142000	121000	90700	88000	102000	118000	--	--
pmb2260	LysoPC 15:1	Lipids	26300	13100	19700	23100	24500	18700	322000	268000	211000	159000	143000	161000	--	--
pmb2319	LysoPC 15:0	Lipids	93800	122000	108000	122000	152000	142000	656000	715000	726000	321000	387000	451000	--	--
pmb2363	MAG (18:1) isomer1	Lipids	426000	251000	339000	195000	244000	165000	707000	418000	244000	390000	348000	320000	--	--
pmb2383	MGMG (18:2) isomer2	Lipids	2450000	1410000	1930000	781000	799000	622000	2720000	1930000	1630000	1380000	1620000	1690000	--	--
pmb2388	LysoPC 18:0 (2n isomer)	Lipids	26700000	17000000	21900000	68600000	68800000	76300000	62600000	59600000	51100000	50400000	62100000	60900000	--	--
pmb2406	LysoPC 17:0	Lipids	1050000	1250000	1150000	792000	888000	1090000	1370000	1080000	1890000	639000	677000	818000	--	--
pmb2444	MAG (18:3) isomer1	Lipids	17700000	14400000	16100000	9130000	7780000	11000000	6080000	5950000	5710000	10700000	8440000	8830000	--	--
pmb2467	α-Linolenic acid	Lipids	533000	421000	477000	269000	287000	350000	530000	168000	157000	332000	355000	270000	C06427	ko00592,ko01040,ko01100,ko01110
pmb2497	4-Hydroxy-3-methoxymandelate	Organic acids and derivatives	29200	6930	18100	25900	38000	26500	36200	41600	47300	24700	24100	28300	C05584	ko00350,ko01100
pmb2554	5-O-Feruloyl quinic acid glucoside	Organic acids and derivatives	6140	8400	7270	13100	10300	6730	7440	12400	20500	10000	8530	11700	--	--
pmb2591	Acetyl tryptophan	Amino acid and derivatives	94800000	118000000	106000000	20900000	30600000	32600000	50200000	30900000	42500000	68500000	54900000	61100000	C03137	--
pmb2640	Lauric acid (C12:0)	Lipids	5000	4700	4850	3630	4940	2260	4110	4630	4340	3580	4230	4230	C02679	ko00061,ko01100
pmb2653	D(+)-Melezitose O-rhamnoside	Carbohydrates	126000	143000	135000	345000	259000	290000	134000	135000	142000	229000	211000	187000	--	--
pmb2654	Anthranilate O-hexosyl-O-hexoside	Organic acids and derivatives	2880000	5480000	4180000	2670000	2620000	2440000	1800000	1800000	1690000	2160000	2150000	2280000	--	--
pmb2657	Argininosuccinate	Organic acids and derivatives	208000	337000	272000	419000	413000	408000	272000	305000	309000	385000	393000	397000	C03406	ko00220,ko00250,ko01100,ko01110,ko01230
pmb2673	3-(6-Hydroxy-3,4-dioxo-1,5-cyclohexadien-1-yl)-L-alanine	Amino acid and derivatives	34600	37000	35800	55400	31700	28200	76100	78900	111000	54100	57400	50200	--	--
pmb2684	Cyclic AMP	Nucleotide and derivates	2430000	3400000	2910000	1270000	1560000	1390000	4140000	2380000	1980000	2490000	2510000	2730000	C00575	ko00230,ko01100
pmb2778	9,10-EODE	Lipids	4580000	5020000	4800000	2730000	1580000	4190000	893000	1320000	1570000	2360000	2300000	2450000	--	--
pmb2786	9-HOTrE	Lipids	61900	52800	57300	31100	33200	53900	30100	21500	19600	37200	35100	36700	--	--
pmb2787	9-KODE	Lipids	32400	26100	29200	22700	9500	44200	10700	7900	12300	20500	17800	23400	--	--
pmb2791	9-HpOTrE	Lipids	130000	31400	80700	18000	119000	7430	8480	29800	11400	47800	41100	52200	--	--
pmb2792	13-HOTrE(r)	Lipids	384000	212000	298000	134000	343000	87000	74200	227000	141000	174000	173000	204000	--	--
pmb2795	4-Methoxycinnamic acid	Phenylpropanoids	308000	280000	294000	245000	363000	370000	323000	308000	311000	301000	344000	413000	--	--
pmb2799	12,13-EODE	Lipids	655000	589000	622000	503000	161000	691000	61600	144000	165000	297000	327000	333000	--	--
pmb2804	13-HPODE	Lipids	181000	171000	176000	124000	83500	149000	56200	82400	69800	103000	104000	131000	C04717	ko00591,ko01100
pmb2819	O-Caffeoyl maltotriose	Phenylpropanoids	2310	8050	5180	27600	27600	26400	39700	34300	35000	13300	19000	19000	--	--
pmb2831	Protocatechuic acid O-glucoside	Polyphenol	1410000	1270000	1340000	10400	49800	4490	65500	82800	62800	309000	283000	344000	--	--
pmb2833	3-O-Feruloyl quinic acid glucoside	Organic acids and derivatives	9750	16600	13200	17700	9310	6700	6880	15300	13700	9710	9140	8590	--	--
pmb2835	Syringaldehyde	Phenylpropanoids	12400	11900	12100	2820	4620	3400	5060	532	5050	5660	7260	7850	--	--
pmb2855	L-Glutamine O-hexside	Amino acid and derivatives	314000	272000	293000	2030000	1680000	1240000	1070000	705000	862000	938000	1010000	928000	--	--
pmb2857	L-Glutamic acid O-glucoside	Amino acid and derivatives	84300	102000	93200	278000	269000	153000	237000	147000	194000	160000	170000	162000	--	--
pmb2867	Kynurenic acid O-hexside	Organic acids and derivatives	89700	85500	87600	91300	45900	65000	72200	78100	80400	80200	87100	93700	--	--
pmb2871	2,5-dihydroxy benzoic acid O-hexside	Organic acids and derivatives	13700000	16700000	15200000	2910000	2860000	2350000	14100000	13000000	13600000	10000000	9490000	10900000	--	--
pmb2922	Uridine 5'-diphospho-D-glucose	Nucleotide and derivates	11400000	12700000	12000000	18700000	12100000	23200000	3380000	3700000	5010000	7660000	8570000	10200000	C00029	ko00040,ko00052,ko00053,ko00240,ko00500,ko00520,ko00561,ko00908,ko01100
pmb2928	Gallic acid O-Hexoside	Organic acids and derivatives	577000	713000	645000	79000	156000	44600	595000	832000	505000	367000	360000	318000	--	--
pmb2933	Caftaric acid	Phenylpropanoids	155000	214000	184000	159000	190000	180000	143000	137000	134000	148000	139000	171000	--	--
pmb2936	Disinapoyl hexoside	Phenylpropanoids	77500	61600	69500	12000	20900	38600	41400	33900	16800	41900	39100	51200	--	--
pmb2940	1-O-beta-D-Glucopyranosyl sinapate	Phenylpropanoids	878000	811000	844000	372000	339000	417000	180000	209000	122000	373000	370000	395000	--	--
pmb2948	Adenosine 3'-monophosphate	Nucleotide and derivates	78600	139000	109000	212000	166000	177000	172000	152000	181000	182000	211000	213000	C01367	ko00230,ko01100
pmb2954	Luteolin O-hexosyl-O-hexosyl-O-hexoside	Flavone	12600000	12500000	12600000	11700000	17500000	13500000	8350000	6890000	7200000	9630000	9300000	9980000	--	--
pmb2961	Peonidin O-malonylhexoside	Anthocyanins	159000	186000	173000	75300	47600	91700	48600	67400	62100	68300	52300	102000	--	--
pmb2968	Chrysoeriol C-hexosyl-O-hexoside	Flavone	5140	7390	6270	8380	4430	8100	21600	15700	15800	9910	19800	9680	--	--
pmb2987	Acacetin O-acetyl hexoside	Flavone	1020000	679000	850000	2770000	3220000	3490000	2860000	3100000	2780000	3270000	2790000	3040000	--	--
pmb2999	Chrysoeriol 5-O-hexoside	Flavone	14600	10300	12400	10900	14900	10300	9720	7290	7300	11900	9090	16400	--	--
pmb3002	Chrysoeriol 7-O-rutinoside	Flavone	3860000	3630000	3750000	1380000	2080000	1840000	1050000	867000	838000	2020000	2020000	2340000	--	--
pmb3023	Eriodictyol C-hexoside	Flavone	2500	8070	5280	2140	7240	1400	6650	5030	9230	4470	7240	11200	--	--
pmb3041	Tricin O-saccharic acid	Flavone	301000	241000	271000	130000	84700	158000	59100	41800	46800	152000	149000	146000	--	--
pmb3046	Tricin 7-O-hexoside	Flavone	288000	302000	295000	1570	3150	7360	36400	23000	21500	63300	49500	56800	--	--
pmb3058	Quinic acid O-glucuronic acid	Organic acids and derivatives	51700	52700	52200	24600	27200	18600	34400	19500	22800	22200	29900	32200	--	--
pmb3061	5-O-p-coumaroyl quinic acid O-hexoside	Organic acids and derivatives	31900	31200	31600	20500	63700	34000	104000	86400	51200	39800	41400	79000	--	--
pmb3062	Eudesmoyl quinic acid	Organic acids and derivatives	14900	13000	14000	7930	10100	12600	16600	9330	12700	9220	13800	14300	--	--
pmb3064	3-O-p-coumaroyl quinic acid O-hexoside	Organic acids and derivatives	40400	31300	35900	38100	41300	48300	101000	136000	60500	70300	71200	95200	--	--
pmb3074	3-O-p-Coumaroyl quinic acid	Organic acids and derivatives	771000	496000	633000	159000	596000	289000	1960000	1990000	1500000	1060000	1220000	1440000	--	--
pmb3088	Trehalose 6-phosphate	Carbohydrates	373000	389000	381000	368000	381000	324000	162000	276000	253000	327000	319000	373000	C00689	ko00500,ko01100
pmb3099	Diethyl phosphate	Organic acids and derivatives	1820000	991000	1410000	1350000	2520000	2080000	2540000	595000	2850000	1860000	1630000	1810000	C06608	--
pmb3101	2-Isopropylmalate	Organic acids and derivatives	953000	790000	872000	286000	436000	349000	4770000	4160000	3740000	2690000	2880000	3120000	C02504	ko00290,ko00620,ko01100,ko01110,ko01210,ko01230
pmb3107	Syringic acid O-glucoside	Organic acids and derivatives	16300	18700	17500	18700	35200	21900	38200	64100	40400	28900	32200	26200	--	--
pmb3110	Vanillic acid	Phenylpropanoids	8350	5290	6820	7240	10000	3850	3720	3910	4490	7250	6700	4460	C06672	--
pmb3264	Glutathione oxidized	Amino acid and derivatives	495000	636000	566000	1310000	1580000	1360000	804000	719000	572000	852000	843000	978000	C00127	ko00480,ko01100
pmb3374	N-p-Coumaroyl hydroxydehydroagmatine	Phenolamides	6900	14400	10600	37100	31100	35500	20600	20000	16400	19800	19800	20800	--	--
pmb3894	Di-O-methylquercetin	Flavonol	511000	490000	501000	610000	381000	931000	147000	308000	266000	365000	385000	490000	--	--
pmb4344	Guanosine 5'-monophosphate	Nucleotide and derivates	140000	148000	144000	206000	179000	203000	263000	151000	182000	173000	206000	143000	C00144	ko00230,ko01100
pmc0066	2'-Deoxyinosine-5'-monophosphate	Nucleotide and derivates	71200	72000	71600	633000	833000	783000	125000	254000	145000	179000	207000	183000	C06196	ko00230
pmc0274	6-Methylmercaptopurine	Nucleotide and derivates	22800000	12200000	17500000	60900000	29100000	37300000	16500000	35300000	27100000	17600000	21600000	21000000	C16614	--
pmc0281	Adenosine O-ribose	Nucleotide and derivates	323000	542000	433000	223000	309000	245000	438000	401000	281000	368000	378000	401000	--	--
pmc0304	Succinyladenosine	Nucleotide and derivates	5420000	6790000	6110000	4410000	5980000	4660000	4660000	3740000	4350000	5710000	6100000	6130000	--	--
pmc0960	LysoPC 20:4	Lipids	121000000	83300000	102000000	239000000	212000000	227000000	209000000	206000000	179000000	196000000	195000000	170000000	--	--
pmd0017	Spermine	Phenolamides	117000000	119000000	118000000	115000000	131000000	131000000	128000000	121000000	126000000	130000000	144000000	133000000	C00750	ko00330,ko00410,ko00480,ko01100
pmd0130	LysoPC 14:0 (2n isomer)	Lipids	280000	275000	278000	441000	475000	360000	2550000	2880000	3570000	1640000	1490000	1900000	--	--
pmd0132	LysoPC 16:0 (2n isomer)	Lipids	6610000	6260000	6440000	6050000	7890000	6890000	32800000	29400000	24900000	13800000	17400000	23600000	--	--
pmd0145	LysoPC 20:1	Lipids	639000	616000	628000	1580000	2010000	1700000	3150000	2290000	1440000	1220000	1730000	1820000	--	--
pmd0160	LysoPE 16:0 (2n isomer)	Lipids	94300	126000	110000	30300	42700	40000	121000	91400	117000	71700	56900	70400	--	--
pme0001	Hesperetin 7-O-neohesperidoside (Neohesperidin)	Flavanone	266000000	247000000	256000000	171000000	195000000	199000000	130000000	126000000	91200000	164000000	187000000	183000000	C09806	ko00941
pme0006	L-Proline	Amino acid and derivatives	723000000	499000000	611000000	1210000000	1240000000	1200000000	1100000000	1100000000	928000000	1180000000	1190000000	1250000000	C00148	ko00330,ko00332,ko00970,ko01100,ko01110,ko01230,ko02010
pme0008	L-Citrulline	Amino acid and derivatives	22200000	11300000	16800000	39700000	44600000	42200000	39500000	27800000	39700000	31300000	33200000	34900000	C00327	ko00220,ko01100,ko01110,ko01230
pme0009	L-Serine	Amino acid and derivatives	8750000	7820000	8280000	7680000	8200000	6700000	7980000	8270000	7070000	7950000	6790000	6910000	C00065	ko00260,ko00261,ko00270,ko00460,ko00600,ko00630,ko00920,ko00970,ko00998,ko00999,ko01100,ko01110,ko01200,ko01230,ko01502,ko02010
pme0011	L-Aspartic acid	Amino acid and derivatives	10800000	12000000	11400000	30600000	31300000	23400000	38700000	40700000	46800000	32800000	32700000	32100000	C00049	ko00220,ko00250,ko00260,ko00261,ko00270,ko00300,ko00340,ko00410,ko00460,ko00710,ko00760,ko00770,ko00970,ko01100,ko01110,ko01200,ko01210,ko01230,ko02010
pme0013	L-Glutamic acid	Amino acid and derivatives	6100000	6970000	6540000	10500000	9760000	10300000	8320000	6900000	7930000	7420000	7630000	7770000	C00025	ko00220,ko00250,ko00330,ko00332,ko00340,ko00430,ko00480,ko00630,ko00650,ko00660,ko00860,ko00910,ko00970,ko00998,ko01100,ko01110,ko01200,ko01210,ko01230,ko02010
pme0018	L-Leucine	Amino acid and derivatives	2850000	2520000	2690000	4050000	3750000	3720000	5750000	6490000	5720000	5650000	5660000	5550000	C00123	ko00280,ko00290,ko00966,ko00970,ko01100,ko01110,ko01210,ko01230,ko02010
pme0020	L-Phenylalanine	Amino acid and derivatives	10300000	10400000	10400000	44600000	20200000	23100000	12400000	15500000	19800000	16900000	15500000	17200000	C00079	ko00360,ko00400,ko00460,ko00940,ko00960,ko00966,ko00970,ko01100,ko01110,ko01210,ko01230,ko02010
pme0022	L-Threonine	Amino acid and derivatives	11700000	9600000	10700000	6760000	6320000	6220000	7630000	7580000	6150000	6890000	6050000	5850000	C00188	ko00260,ko00261,ko00290,ko00860,ko00970,ko01100,ko01110,ko01230,ko02010
pme0024	2-Aminoethanesulfonic acid	Organic acids and derivatives	59200	89700	74500	59200	65600	62500	54300	72800	46700	80800	56800	61200	C00245	ko00430,ko00920,ko01100,ko02010
pme0025	L-Kynurenine	Amino acid and derivatives	396000	241000	319000	690000	507000	439000	814000	1210000	806000	615000	606000	635000	C00328	ko00380,ko01100
pme0033	Hypoxanthine	Nucleotide and derivates	3160000	2450000	2810000	1130000	1130000	1150000	1550000	1090000	1300000	1420000	1440000	2000000	C00262	ko00230,ko01100
pme0037	L-Histidine	Amino acid and derivatives	20700000	18700000	19700000	118000000	76700000	96000000	55000000	42300000	59500000	64200000	66400000	70300000	C00135	ko00340,ko00410,ko00970,ko01100,ko01110,ko01230,ko02010
pme0040	Adenine	Nucleotide and derivates	263000000	296000000	280000000	134000000	148000000	150000000	172000000	101000000	117000000	166000000	171000000	175000000	C00147	ko00230,ko00908,ko01100
pme0043	L-(+)-Arginine	Amino acid and derivatives	33200000	20600000	26900000	157000000	135000000	144000000	160000000	128000000	184000000	118000000	122000000	123000000	C00062	ko00220,ko00261,ko00330,ko00472,ko00970,ko00998,ko01100,ko01110,ko01230,ko02010
pme0063	Cucurbitacin D	Terpene	1150000	1260000	1210000	903000	293000	558000	411000	526000	829000	717000	758000	760000	C08796	--
pme0075	N-Acetyl-L-glutamic acid	Amino acid and derivatives	183000	161000	172000	533000	391000	404000	342000	331000	433000	299000	300000	280000	C00624	ko00220,ko01100,ko01110,ko01210,ko01230
pme0085	Rosmarinic acid	Organic acids and derivatives	101000	80500	90800	27700	38000	50500	13500	14900	13700	44900	39000	33200	C01850	ko00350,ko01100
pme0118	Pyrrole-2-carboxylic acid	Amino acid and derivatives	8630	5720	7170	2210	5320	1270	3570	10900	2460	12100	14000	7230	C05942	ko00330
pme0122	N6-Acetyl-L-lysine	Amino acid and derivatives	2810000	2980000	2900000	5030000	4390000	3640000	4440000	4290000	4050000	3550000	3880000	4350000	C02727	ko00310,ko01100
pme0132	Asp-phe	Amino acid and derivatives	28300	40300	34300	36700	44000	44400	64300	35200	45400	41700	41100	58500	--	--
pme0137	Nα-Acetyl-L-glutamine	Amino acid and derivatives	1620000	1690000	1650000	723000	555000	830000	875000	832000	973000	856000	888000	831000	--	--
pme0161	L-Homoserine	Amino acid and derivatives	276000	302000	289000	193000	197000	182000	225000	186000	220000	195000	170000	164000	C00263	ko00260,ko00270,ko00300,ko00920,ko01100,ko01110,ko01230
pme0170	Nα-Acetyl-L-arginine	Amino acid and derivatives	367000	423000	395000	325000	367000	526000	239000	250000	125000	243000	269000	276000	--	--
pme0174	N-Propionylglycine	Amino acid and derivatives	2250000	1920000	2090000	2630000	2680000	2740000	3730000	3240000	3620000	2740000	2740000	3470000	--	--
pme0183	2-Hydroxy-6-aminopurine	Nucleotide and derivates	1400000	1140000	1270000	461000	352000	447000	868000	935000	667000	553000	391000	400000	--	--
pme0191	N-Glycyl-L-leucine	Amino acid and derivatives	1740000	2190000	1970000	2460000	2450000	1690000	1610000	1250000	1140000	1890000	1880000	2280000	C02155	--
pme0193	L-Glutamine	Amino acid and derivatives	9040000	7370000	8210000	11500000	12100000	9420000	37300000	30100000	43200000	31200000	32600000	35100000	C00064	ko00220,ko00230,ko00240,ko00250,ko00630,ko00910,ko00970,ko01100,ko01230,ko02010
pme0202	Quercetin 3-O-rutinoside (Rutin)	Flavonol	38400000	32000000	35200000	19600000	24300000	39700000	5520000	8110000	3600000	23500000	22600000	21900000	C05625	ko00944,ko01100,ko01110
pme0207	3-Hydroxybutyrate	Organic acids and derivatives	407000	433000	420000	291000	218000	368000	119000	96500	92200	199000	185000	189000	--	--
pme0226	L-Asparagine	Amino acid and derivatives	11000000	10700000	10800000	25400000	20700000	20300000	22800000	16800000	23700000	17800000	17600000	16300000	C00152	ko00250,ko00460,ko00970,ko01100,ko01110,ko01230
pme0230	Adenosine	Nucleotide and derivates	187000000	224000000	206000000	105000000	112000000	104000000	333000000	254000000	274000000	233000000	227000000	237000000	C00212	ko00230,ko01100,ko02010
pme0231	N-(3-Indolylacetyl)-L-alanine	Amino acid and derivatives	725000	734000	730000	461000	643000	544000	560000	571000	643000	581000	551000	579000	--	--
pme0234	Kynurenic acid	Organic acids and derivatives	614000	502000	558000	192000	221000	234000	447000	305000	344000	297000	294000	332000	C01717	ko00380,ko01100
pme0243	Glutaric acid	Organic acids and derivatives	229000	291000	260000	143000	146000	125000	188000	131000	134000	205000	190000	246000	C00489	ko00071,ko00310,ko01100
pme0245	Adipic acid	Organic acids and derivatives	64200	51400	57800	42800	66300	62800	33600	15000	21900	46400	48800	64600	C06104	ko01100
pme0250	Azelaic acid	Organic acids and derivatives	237000	291000	264000	235000	176000	179000	782000	284000	248000	316000	299000	378000	C08261	--
pme0252	N-Acetyl-l-leucine	Amino acid and derivatives	434000	412000	423000	189000	256000	279000	352000	255000	303000	334000	350000	393000	C02710	--
pme0258	Uracil	Nucleotide and derivates	7890000	9900000	8900000	3400000	2690000	3490000	2310000	1420000	1590000	3000000	2440000	3040000	C00106	ko00240,ko00410,ko00770,ko01100
pme0263	5-Methyluridine	Nucleotide and derivates	248000	242000	245000	186000	238000	226000	173000	128000	138000	164000	201000	228000	--	--
pme0264	Thymidine	Nucleotide and derivates	8060	25900	17000	37400	44800	15200	61300	22800	25300	31100	44100	21700	C00214	ko00240,ko01100
pme0267	2-Methylsuccinic acid	Organic acids and derivatives	1050000	1220000	1130000	781000	1010000	796000	2000000	2030000	2660000	1380000	1470000	1770000	--	--
pme0279	2,6-Diaminooimelic acid	Amino acid and derivatives	334000	335000	335000	378000	368000	451000	466000	349000	303000	344000	352000	320000	C00666	ko00300,ko01100,ko01110,ko01230
pme0281	Terephthalic acid	Organic acids and derivatives	122000	187000	154000	116000	110000	47400	90100	96600	118000	127000	161000	128000	C06337	ko01100
pme0282	Phthalic acid	Organic acids and derivatives	17500	9770	13600	4350	4860	2180	11900	4830	4330	4860	6700	10300	C01606	ko01100,ko02010
pme0285	4-Guanidinobutyric acid	Organic acids and derivatives	878000	537000	708000	375000	251000	409000	223000	436000	261000	383000	391000	381000	C01035	ko00330,ko01100
pme0292	(3,4-Dimethoxyphenyl) acetic acid	Organic acids and derivatives	37500	42300	39900	535	3030	2920	23500	11500	13900	13300	12700	15100	--	--
pme0299	trans-Cinnamate	Phenylpropanoids	5380	3070	4220	2700	2050	2030	12000	4680	4050	6810	6390	5560	C00423	ko00130,ko00360,ko00940,ko00999,ko01100,ko01110
pme0305	Ferulic acid	Phenylpropanoids	2260000	3150000	2710000	639000	787000	529000	2140000	1060000	1020000	1250000	1440000	1540000	C01494	ko00940,ko01100,ko01110
pme0331	Naringenin 7-O-neohesperidoside (Naringin)	Flavanone	769000	974000	872000	257000	724000	357000	631000	391000	409000	545000	543000	584000	C09789	ko00941
pme0368	Apigenin 7-rutinoside (Isorhoifolin)	Flavone	456000	365000	411000	230000	735000	510000	346000	85400	120000	473000	469000	471000	--	--
pme0369	Kaempferol 3-O-rutinoside (Nicotiflorin)	Flavonol	53300000	58400000	55900000	22100000	30900000	30400000	18900000	22200000	17300000	36300000	33400000	35700000	--	--
pme0372	Naringenin 7-O-glucoside (Prunin)	Flavanone	940000	961000	951000	511000	460000	601000	486000	586000	611000	581000	674000	665000	C09099	ko00941
pme0377	Naringenin	Flavanone	16000000	13400000	14700000	6160000	4640000	8650000	2190000	3400000	2470000	8350000	8130000	9200000	C00509	ko00941,ko00943,ko01100,ko01110
pme0399	Chlorogenic acid (3-O-Caffeoylquinic acid)	Organic acids and derivatives	2400000	2350000	2380000	3220000	1830000	2190000	2210000	1960000	1900000	2520000	2350000	2380000	C00852	ko00940,ko00941,ko00945,ko01110
pme0413	Vanillin	Organic acids and derivatives	211000	187000	199000	75200	103000	124000	100000	86900	114000	136000	113000	118000	C00755	ko00999,ko01100,ko01110
pme0418	3-(4-Hydroxyphenyl)propionic acid	Phenylpropanoids	26100	41300	33700	18600	25800	20000	72700	41900	49200	45500	53100	44900	C01744	--
pme0423	3-Hydroxy-4-methoxycinnamic acid	Phenylpropanoids	1940000	2890000	2420000	649000	858000	473000	1880000	924000	794000	1220000	1290000	1380000	--	--
pme0429	3,4,5-Trimethoxycinnamic acid	Phenylpropanoids	25900	21600	23800	19900	32100	47900	23100	12000	29900	20800	16900	18900	--	--
pme0442	Delphinidin	Anthocyanins	5380000	6740000	6060000	7530000	8970000	8360000	5060000	4440000	4960000	7930000	7940000	8090000	C05908	ko00941,ko00942,ko01110
pme0490	Nicotinic acid	Vitamins and derivatives	13800000	13600000	13700000	7030000	7340000	8460000	8470000	8150000	6540000	9650000	11200000	9510000	C00253	ko00760,ko00960,ko01100,ko01110
pme0499	D-Sorbitol	Alcohols	59600	69500	64500	28200	35900	35300	48300	41400	37500	38500	44000	31500	C00794	ko00051,ko00052,ko01100,ko02010
pme0500	D(+)-Melezitose	Carbohydrates	132000	95700	114000	57700	57600	77300	36100	39100	41200	91000	60200	74700	--	--
pme0516	Inositol	Alcohols	3670000	3610000	3640000	1320000	1530000	1440000	2590000	2940000	2840000	2480000	2430000	2260000	C00137	ko00052,ko00053,ko00562,ko01100,ko02010,ko04070
pme0519	D-(+)-Sucrose	Carbohydrates	14700000	13300000	14000000	11800000	10100000	13700000	5470000	7320000	6140000	7610000	7980000	7820000	--	--
pme0534	Gluconic acid	Others	5910000	6230000	6070000	3100000	3810000	3400000	6080000	7320000	7350000	6050000	6240000	6140000	C00257	ko00030,ko01100,ko01110,ko01200
pme1002	L-Tyramine	Amino acid and derivatives	7850000	6730000	7290000	3160000	5000000	2310000	15400000	10200000	10700000	11800000	11600000	9770000	C00483	ko00350,ko00950,ko01100,ko01110
pme1021	D-(+)-Glucono-1,5-lactone	Carbohydrates	230000	191000	210000	165000	127000	163000	149000	142000	122000	139000	156000	140000	C00198	ko00030,ko01100,ko01110,ko01200
pme1063	Uridine	Nucleotide and derivates	3530000	2920000	3220000	1720000	1160000	1790000	1190000	976000	843000	1350000	1500000	1360000	C00299	ko00240,ko01100,ko02010
pme1070	L-(-)-Tyrosine	Amino acid and derivatives	3510000	2600000	3050000	7630000	4710000	4770000	6580000	6590000	6770000	5370000	5400000	4970000	C00082	ko00130,ko00261,ko00350,ko00360,ko00400,ko00460,ko00730,ko00940,ko00950,ko00965,ko00966,ko00970,ko01100,ko01110,ko01210,ko01230
pme1090	Glutathione reduced form	Amino acid and derivatives	66800	57200	62000	9970000	13400000	7650000	95400	1550000	133000	3910000	4230000	4120000	C00051	ko00270,ko00480,ko01100,ko02010
pme1104	L-Isoleucine	Amino acid and derivatives	1070000	929000	1000000	1310000	1470000	1120000	2050000	2430000	2120000	2030000	2020000	2000000	C00407	ko00280,ko00290,ko00460,ko00960,ko00966,ko00970,ko01100,ko01110,ko01210,ko01230,ko02010
pme1109	Guanine	Nucleotide and derivates	1340000	1070000	1210000	633000	827000	725000	9110000	7190000	4650000	2620000	2640000	2580000	C00242	ko00230,ko01100
pme1119	Inosine	Nucleotide and derivates	156000	123000	140000	51000	87200	143000	27100	46600	28300	79800	66200	108000	C00294	ko00230,ko01100,ko02010
pme1175	Guanosine	Nucleotide and derivates	18600000	22900000	20700000	8280000	10300000	9360000	12000000	8310000	7880000	11600000	11900000	13000000	C00387	ko00230,ko01100,ko02010
pme1184	Deoxyguanosine	Nucleotide and derivates	1730000	1330000	1530000	733000	916000	1170000	310000	274000	236000	805000	680000	894000	C00330	ko00230,ko01100,ko02010
pme1194	Deoxycytidine	Nucleotide and derivates	472000	452000	462000	256000	216000	263000	143000	132000	113000	285000	227000	228000	C00881	ko00240,ko01100,ko02010
pme1210	L-Methionine	Amino acid and derivatives	5730000	4210000	4970000	9960000	11400000	7500000	15400000	11500000	13100000	10200000	11200000	12300000	C00073	ko00270,ko00966,ko00970,ko01100,ko01110,ko01210,ko01230
pme1218	2-Picolinic acid	Organic acids and derivatives	2020000	2100000	2060000	1170000	1120000	1580000	1140000	1470000	1070000	1640000	1690000	1680000	C10164	ko00380,ko01100
pme1239	S-(methyl)glutathione	Amino acid and derivatives	89600	101000	95200	83400	82200	76200	149000	139000	139000	128000	148000	135000	C11347	--
pme1261	Pantothenol	Alcohols	25300	14400	19900	9420	12700	36300	26700	15100	23800	35200	24100	27800	C05944	ko00770
pme1286	S-(5'-Adenosy)-L-homocysteine	Amino acid and derivatives	186000	265000	226000	195000	228000	172000	248000	185000	193000	207000	223000	206000	C00021	ko00270,ko01100,ko01230
pme1296	Xanthosine	Nucleotide and derivates	3960000	3070000	3520000	2430000	3250000	3030000	1990000	2180000	1630000	2630000	2940000	3260000	C01762	ko00230,ko00232,ko01100,ko01110,ko02010
pme1306	Pyridoxine 5'-phosphate	Vitamins and derivatives	134000	77800	106000	89700	57900	78600	95400	81300	95600	99600	89000	136000	C00627	ko00750,ko01100
pme1313	N'-Formylkynurenine	Amino acid and derivatives	69100	68400	68800	134000	156000	127000	123000	82900	59300	89800	103000	85000	C02700	ko00380,ko01100
pme1346	8-Hydroxyguanosine	Nucleotide and derivates	496000	462000	479000	224000	330000	243000	283000	276000	251000	283000	350000	462000	--	--
pme1363	Nicotinic acid adenine dinucleotide	Nucleotide and derivates	652000	624000	638000	2000000	1740000	2190000	782000	1160000	1290000	1090000	1020000	1100000	C00003	ko00190,ko00730,ko00760,ko01100
pme1368	L-Pipecolic acid	Amino acid and derivatives	44200	46200	45200	601000	350000	289000	240000	122000	225000	194000	221000	271000	C00408	ko00310,ko00960,ko01100,ko01110
pme1373	2'-Deoxycytidine-5'-monophosphate	Nucleotide and derivates	28500	35200	31800	64400	54800	35400	184000	93900	185000	103000	111000	125000	C00239	ko00240,ko01100
pme1383	Pyridoxine	Vitamins and derivatives	8530000	8280000	8410000	6870000	6920000	8270000	1790000	2150000	1140000	4200000	4490000	4270000	C00314	ko00750,ko01100
pme1398	Delphinidin 3-O-glucoside (Mirtillin)	Anthocyanins	17500000	20600000	19100000	19900000	34800000	27200000	10600000	11300000	10100000	15800000	20200000	17700000	C12138	ko00942
pme1399	Xanthohumol	Flavanone	10600	6700	8650	8420	4850	11900	11100	4410	7010	12700	4240	11300	C16417	ko00941
pme1417	L-Tryptamine	Alkaloids	55800000	42000000	48900000	6820000	8600000	9350000	36500000	36500000	32600000	26900000	23300000	28400000	C00398	ko00380,ko00901,ko01100,ko01110
pme1419	L-Methionine methyl ester	Amino acid and derivatives	171000	139000	155000	238000	200000	233000	269000	188000	196000	137000	174000	173000	--	--
pme1436	p-Coumaric acid	Phenylpropanoids	6300000	7480000	6890000	3150000	4500000	3310000	15100000	8310000	7940000	10400000	9420000	10400000	C00811	ko00130,ko00350,ko00940,ko00950,ko00999,ko01100,ko01110
pme1474	5'-Deoxy-5'-(methylthio)adenosine	Nucleotide and derivates	25900000	24200000	25100000	14200000	14600000	15500000	15000000	17100000	19300000	15700000	17400000	19500000	C00170	ko00270,ko00908,ko01100
pme1480	Myricetin	Flavonol	185000	203000	194000	72800	100000	134000	70900	78500	36500	90900	94200	189000	C10107	ko00941,ko00944,ko01110
pme1514	Epigallocatechin (EGC)	Polyphenol	61300	42900	52100	81600	57600	94600	114000	134000	98200	75000	111000	81900	C12136	ko00941,ko01110
pme1524	Dihydroquercetin (Taxifolin)	Flavonol	1580000	1470000	1530000	732000	951000	948000	733000	604000	638000	1130000	1080000	1170000	C01617	ko00941,ko01100,ko01110
pme1540	Isorhamnetin 3-O-neohesperidoside	Flavonol	470000	407000	439000	279000	484000	273000	525000	381000	425000	408000	438000	527000	--	--
pme1583	Eriodictyol	Flavanone	263000	223000	243000	429000	380000	678000	52500	69500	57700	225000	194000	248000	C05631	ko00941,ko01100,ko01110
pme1598	Hesperetin 5-O-glucoside	Flavanone	625000	559000	592000	464000	785000	417000	420000	600000	344000	672000	623000	599000	--	--
pme1601	Apigenin 4-O-rhamnoside	Flavone	231000	253000	242000	37200	67000	91800	135000	124000	110000	125000	124000	111000	--	--
pme1667	Isovitexin 7-O-glucoside (Saponarin)	Flavonoid	21200	30300	25800	37300	38600	66100	78000	32800	121000	60800	86500	115000	C08064	--
pme1683	D-Pantothenic dcid	Organic acids and derivatives	176000	188000	182000	225000	165000	183000	118000	229000	127000	171000	107000	158000	C12276	--
pme1691	Acetylcholine	Alkaloids	4070000	2680000	3380000	2710000	2380000	2560000	1770000	2470000	2060000	1950000	1940000	2300000	C08201	--
pme1698	Sinapic acid	Phenylpropanoids	139000	135000	137000	166000	158000	118000	75400	83700	94300	127000	137000	119000	C00482	ko00940,ko01100,ko01110
pme1709	Nicotinic Acid Methyl Ester (Methyl Nicotinate)	Vitamins and derivatives	2940000	3130000	3040000	3610000	4200000	5460000	2510000	3050000	2420000	2900000	3450000	3420000	--	--
pme1711	3-Hydroxy-3-methyl butyric acid	Organic acids and derivatives	78200	67300	72700	26600	105000	48000	107000	78800	98600	126000	134000	149000	--	--
pme1712	L-Saccharopine	Amino acid and derivatives	98300	80800	89500	99500	119000	88600	81300	66100	65700	83800	97700	106000	C00449	ko00300,ko00310,ko01100,ko01110,ko01230
pme1730	D-Erythronolactone	Organic acids and derivatives	327000	248000	288000	108000	104000	118000	128000	106000	127000	124000	93800	120000	--	--
pme1773	Cyanidin 3-O-rutinoside (Keracyanin)	Anthocyanins	1970000	2230000	2100000	1720000	2970000	1830000	1280000	1230000	1290000	2310000	2260000	2640000	C08620	ko00942
pme1806	Chlorogenic acid methyl ester	Organic acids and derivatives	115000	87300	101000	20600	24700	28100	34100	18300	31500	41600	34500	59600	--	--
pme1816	Neochlorogenic acid (5-O-Caffeoylquinic acid)	Organic acids and derivatives	2550000	2290000	2420000	1310000	1180000	1440000	612000	688000	529000	906000	1020000	1090000	C17147	--
pme1828	Betaine	Alkaloids	793000000	869000000	831000000	934000000	927000000	893000000	845000000	802000000	840000000	966000000	950000000	972000000	C00719	ko00260,ko01100,ko02010
pme1830	Succinic acid	Organic acids and derivatives	25600000	30400000	28000000	28000000	34400000	31400000	11500000	14500000	11400000	19900000	21600000	21400000	C00042	ko00020,ko00190,ko00250,ko00310,ko00350,ko00360,ko00620,ko00630,ko00640,ko00650,ko00760,ko00920,ko01100,ko01110,ko01200
pme1846	D(+)-Glucose	Carbohydrates	7170000	5890000	6530000	4680000	4320000	5010000	5110000	5430000	5100000	4820000	4840000	3880000	C00031	ko00010,ko00030,ko00052,ko00500,ko00520,ko00901,ko01100,ko01110,ko02010,ko04933
pme1851	Creatine	Organic acids and derivatives	726000	504000	615000	358000	351000	441000	412000	407000	431000	362000	347000	353000	C00300	ko00260,ko00330,ko01100
pme1936	Creatinine	Organic acids and derivatives	229000	345000	287000	240000	471000	365000	266000	510000	291000	676000	609000	217000	C00791	ko00330,ko01100
pme1944	D-Mannitol	Alcohols	228000	275000	252000	165000	229000	97200	87000	84300	222000	107000	108000	82900	C00392	ko00051,ko01100,ko02010
pme1949	Riboflavin	Vitamins and derivatives	17400	21700	19600	3960	11300	14200	11300	4020	7930	19300	15300	18700	C00255	ko00740,ko01100,ko01110,ko02010
pme2019	DL-Arabinose	Carbohydrates	1690000	1350000	1520000	770000	862000	892000	941000	1150000	1110000	887000	927000	856000	--	--
pme2024	serotonin	Alkaloids	34600000	28200000	31400000	16700000	20100000	22700000	20700000	17500000	19500000	18100000	17900000	21600000	C00780	ko00380,ko01100
pme2054	L-Tryptophan	Amino acid and derivatives	482000000	485000000	484000000	510000000	544000000	529000000	620000000	633000000	622000000	551000000	567000000	615000000	C00078	ko00260,ko00380,ko00400,ko00901,ko00966,ko00970,ko01100,ko01110,ko01210,ko01230
pme2129	(S)-(-)-2-Hydroxyisocaproic acid	Organic acids and derivatives	54700	45300	50000	26800	50000	59300	375000	69500	101000	233000	115000	133000	--	--
pme2213	Caffeate	Phenylpropanoids	552000	615000	584000	363000	405000	313000	677000	571000	785000	500000	369000	591000	C01197	ko00940,ko01100,ko01110
pme2237	Dulcitol	Alcohols	48400	42100	45200	29100	17200	20600	40400	24100	16000	22900	32400	33000	C01697	ko00052,ko01100
pme2253	L-Gulonic-γ-lactone	Others	132000	125000	128000	29300	46600	38700	84900	41400	71900	65800	63800	29700	C01040	ko00053,ko01100
pme2256	D-Arabitol	Alcohols	10600	19300	14900	12700	12400	15100	25400	23600	20600	22900	12700	21100	C01904	ko00040,ko01100
pme2268	Trigonelline	Alkaloids	27400000	28000000	27700000	13800000	16300000	10700000	17500000	19300000	23400000	22400000	22100000	22000000	C01004	ko00760
pme2282	Guanosine monophosphate	Nucleotide and derivates	42100	50400	46300	57900	53400	52200	56200	60100	58500	47300	44600	50100	--	--
pme2293	Curcumin	Polyphenol	3680	3750	3720	4210	4580	3120	5420	3300	3820	3260	3690	4420	C10443	ko00945,ko01110
pme2319	Hesperetin	Flavanone	79800	104000	91800	25600	18600	36600	26800	24600	21800	42400	38700	38000	C01709	ko00941
pme2366	Phenethylamine	Others	6580000	6550000	6570000	9000000	7190000	6940000	6910000	7570000	7320000	6930000	7390000	6430000	C05332	ko00360,ko01100
pme2427	N-Acetyl-L-tyrosine	Amino acid and derivatives	45500	40800	43100	18300	33200	22600	31100	29900	19300	19100	27400	10100	--	--
pme2435	L-Fucose	Carbohydrates	54800	77800	66300	44200	54200	46800	51500	50000	61600	54600	55800	61400	C01019	ko00051,ko00520,ko01100
pme2527	L(+)-Ornithine	Amino acid and derivatives	229000	122000	176000	3230000	2770000	2630000	1820000	1270000	1870000	1950000	1930000	1870000	C00077	ko00220,ko00330,ko00472,ko00480,ko00998,ko00999,ko01100,ko01110,ko01210,ko01230,ko02010
pme2529	1,5-Anhydro-D-glucitol	Alcohols	98900	97300	98100	91900	59900	88200	67100	81300	88500	94400	95300	87600	C07326	--
pme2555	Adenosine 5'-monophosphate	Nucleotide and derivates	205000	283000	244000	435000	416000	338000	393000	317000	467000	415000	401000	421000	C00020	ko00230,ko00908,ko01100,ko01110
pme2560	N-Acetylaspartate	Amino acid and derivatives	229000	186000	208000	47800	36200	82000	53700	51300	66300	76000	44800	76400	C01042	ko00250,ko01100
pme2594	4-Pyridoxic acid	Alkaloids	2080000	2000000	2040000	710000	737000	993000	1130000	1090000	1110000	1070000	1190000	1110000	C00847	ko00750,ko01100
pme2634	Dl-Norvaline	Amino acid and derivatives	307000000	261000000	284000000	246000000	240000000	161000000	763000000	746000000	710000000	582000000	623000000	663000000	C01826	--
pme2651	NADP	Nucleotide and derivates	44500	68100	56300	162000	163000	245000	93500	143000	148000	119000	119000	128000	C00006	ko00195,ko00480,ko00760,ko01100
pme2661	Vitamin D3	Vitamins and derivatives	7980	6600	7290	2920	4600	7350	9910	9270	7300	6260	8430	7360	C05443	ko00100,ko01100
pme2670	4-Hydroxybenzaldehyde	Organic acids and derivatives	363000	338000	351000	351000	244000	332000	227000	259000	308000	325000	280000	309000	C00633	ko01100
pme2776	2'-Deoxyinosine	Nucleotide and derivates	353000	193000	273000	121000	127000	212000	57800	89600	61600	120000	137000	168000	C05512	ko00230,ko01100,ko02010
pme2828	4-Nitrophenol	Others	23100000	23000000	23100000	18900000	19800000	25000000	13900000	14500000	13000000	34900000	41000000	32700000	C00870	--
pme2830	O-Phosphorylethanolamine	Others	259000	270000	265000	293000	231000	282000	110000	131000	155000	179000	146000	178000	--	--
pme2895	Dihydromyricetin	Flavonol	14800	5330	10100	2740	6500	12400	5650	7080	1570	12000	8260	4770	C02906	ko00941,ko01110
pme2903	4-Hydroxybenzoic acid	Organic acids and derivatives	241000	364000	303000	129000	165000	82900	1080000	449000	489000	399000	393000	465000	C00156	ko00130,ko00790,ko01100,ko01110
pme2949	Hesperetin 7-rutinoside (Hesperidin)	Flavanone	76000000	81900000	79000000	45200000	59000000	56200000	35100000	37000000	26900000	49400000	53300000	52700000	C09755	--
pme2963	Aromadedrin (Dihydrokaempferol)	Flavonol	3600000	2720000	3160000	2030000	1510000	3120000	365000	630000	448000	1550000	1540000	1790000	C00974	ko00941,ko01100,ko01110
pme2982	Pinocembrin (Dihydrochrysin)	Flavanone	5480	7740	6610	59500	58800	37800	24200	11900	9060	40900	43800	41900	C09827	ko00941
pme2993	Scopoletin (7-Hydroxy-5-methoxycoumarin)	Phenylpropanoids	86800000	91100000	89000000	21200000	15500000	28500000	19800000	10400000	8010000	28900000	30700000	29500000	C01752	ko00940,ko01110
pme3011	γ-aminobutyric acid	Organic acids and derivatives	121000	281000	201000	153000	105000	134000	207000	111000	126000	155000	113000	135000	C00334	ko00250,ko00330,ko00410,ko00650,ko00760,ko01100
pme3017	2-Aminoisobutyric acid	Amino acid and derivatives	37300000	39000000	38200000	18700000	13300000	19600000	23100000	24500000	20800000	22000000	19700000	18900000	C03665	--
pme3033	N,N-Dimethylglycine	Amino acid and derivatives	1850000	2010000	1930000	937000	604000	1010000	1050000	1100000	973000	1100000	1100000	967000	C01026	ko00260,ko01100
pme3034	ethylmalonate	Organic acids and derivatives	9150	9650	9400	12600	17800	9580	18300	17900	22100	14100	19200	25200	--	--
pme3083	2-(Formylamino)benzoic acid	Organic acids and derivatives	547000	716000	631000	276000	413000	285000	1460000	776000	764000	967000	841000	911000	--	--
pme3096	Aminomalonic acid	Organic acids and derivatives	937000	1130000	1030000	1040000	1230000	1170000	504000	506000	476000	856000	833000	781000	C00872	--
pme3129	Quercetin 4'-O-glucoside (Spiraeoside)	Flavonol	348000	373000	360000	241000	535000	212000	247000	286000	200000	375000	291000	437000	--	--
pme3143	6-Hydroxy-4-methylcoumarin	Phenylpropanoids	141000	174000	158000	75800	144000	65100	98300	60600	46500	102000	95700	72300	--	--
pme3184	2'-Deoxyadenosine-5'-monophosphate	Nucleotide and derivates	1870000	1770000	1820000	1160000	2080000	1440000	953000	1270000	1050000	567000	779000	671000	C00360	ko00230,ko01100
pme3188	Uridine 5'-monophosphate	Nucleotide and derivates	468000	508000	488000	477000	421000	457000	644000	241000	311000	390000	404000	407000	C00105	ko00240,ko01100
pme3207	trans,trans-Muconic acid	Organic acids and derivatives	6850000	5930000	6390000	2560000	2680000	2600000	4350000	4440000	2960000	4450000	4270000	4280000	--	--
pme3212	Quercetin 3-O-glucoside (Isotrifoliin)	Flavonol	433000000	433000000	433000000	343000000	389000000	386000000	272000000	280000000	242000000	358000000	351000000	384000000	C05623	ko00944,ko01100,ko01110
pme3246	Coniferin	Phenylpropanoids	1540000	1860000	1700000	1540000	2070000	1410000	1610000	1320000	1160000	988000	1210000	1620000	C00761	ko00940
pme3268	Kaempferol 3-O-galactoside (Trifolin)	Flavonol	63600000	72300000	68000000	24800000	38700000	40100000	23900000	27800000	19300000	35700000	39100000	44200000	C12626	ko00944
pme3309	2-Methylglutaric acid	Organic acids and derivatives	38900	30200	34500	35400	18900	69100	47300	27900	13800	33500	36300	41900	--	--
pme3333	1,4-dihydro-1-Methyl-4-oxo-3-pyridinecarboxamide	Alkaloids	1400000	1370000	1390000	778000	572000	586000	902000	548000	483000	785000	806000	759000	--	--
pme3337	N6-Succinyl Adenosine	Nucleotide and derivates	4610000	5040000	4830000	3470000	4380000	3450000	3840000	3010000	3020000	4430000	5100000	5480000	--	--
pme3384	N-Acetylthreonine	Amino acid and derivatives	353000	241000	297000	114000	143000	139000	188000	247000	250000	204000	203000	185000	--	--
pme3416	Esculetin (6,7-dihydroxycoumarin)	Phenylpropanoids	36800	42100	39500	12800	4920	8080	35000	21200	22300	11700	22300	25600	C09263	--
pmf0013	7-Methoxycoumarin	Phenylpropanoids	31900	20800	26400	40100	59000	15000	42100	21700	27500	48100	54400	20400	C09268	--
pmf0032	Galactinol	Carbohydrates	22300000	20900000	21600000	20400000	16500000	22800000	8370000	10500000	9410000	12900000	12400000	12600000	--	--
pmf0039	Matrine	Alkaloids	137000	87700	112000	4380	15600	3070	11900	15300	2220	24900	44700	54900	C10774	--
pmf0063	Echinacoside	Phenylpropanoids	2130000	2090000	2110000	1410000	1800000	1750000	1000000	805000	814000	1480000	1390000	1490000	C10450	--
pmf0073	Campesterol	Sterides	951000	980000	966000	995000	974000	999000	953000	998000	988000	975000	1020000	1030000	C01789	ko00100,ko00905,ko01100,ko01110
pmf0079	Soyasapogenol B	Sterides	1250000	1260000	1260000	1300000	1260000	1320000	1240000	1230000	1280000	1290000	1330000	450000	C08980	--
pmf0085	Cycloartenol	Sterides	153000	176000	165000	147000	146000	147000	132000	167000	154000	151000	166000	86400	C01902	ko00100,ko01100,ko01110
pmf0095	Methyl ferulate	Phenylpropanoids	748000	831000	790000	229000	304000	334000	249000	262000	300000	335000	362000	467000	--	--
pmf0096	Oxalic acid	Organic acids and derivatives	131000	90200	111000	98200	66100	124000	85700	86700	79000	73700	74700	97400	C00209	ko00230,ko00630,ko01100
pmf0109	3-O-Acetylpinobanksin	Flavonoid	18900	38000	28400	676000	585000	406000	84800	45800	37000	263000	288000	314000	--	--
pmf0122	1,10-decanediol	Alcohols	543000	331000	437000	390000	1100000	139000	165000	402000	185000	660000	386000	498000	--	--
pmf0131	Cryptochlorogenic acid	Organic acids and derivatives	47800	42700	45300	1590	2480	5990	878	1040	1980	18900	14800	19400	--	--
pmf0179	Narcissoside	Flavonoid	84800000	75800000	80300000	21300000	31100000	34300000	26100000	23500000	17700000	40000000	34500000	42600000	--	--
pmf0203	Peonidin 3-O-glucoside chloride	Anthocyanins	89200	50200	69700	81800	128000	76000	137000	209000	142000	150000	178000	150000	--	--
pmf0217	D-Glucose-6-phosphate disodium salt	Others	2650000	3350000	3000000	5770000	5040000	5430000	5220000	2990000	3160000	4280000	4110000	3990000	--	--
