# Supplementary material for: Changes in Metabolome and Nutritional Quality of Lycium barbarum Fruits from Three Typical Growing Areas of China as Revealed by Widely Targeted Metabolomics
Source: Metabolites. 2020 Jan 26;10(2):46. doi: 10.3390/metabo10020046 (PMC7073637; doi:10.3390/metabo10020046)
Supplement: Supplementary file 1 [file metabolites-10-00046-s001.zip › Table S2.xlsx]

## Sheet: Feuil1
Compound ID	Compound name	Class	NF_vs_XF	NF_vs_QF	XF_vs_QF	NF_1	NF_2	NF_3	QF_1	QF_2	QF_3	XF_1	XF_2	XF_3	Compound_KEGG_ID	kegg_map
pma0214	methylQuercetin O-hexoside	Flavonol	TRUE	TRUE	FALSE	110000000	109000000	110000000	36000000	54800000	57300000	41000000	38200000	28600000	--	--
pma0249	Selgin 5-O-hexoside	Flavone	FALSE	TRUE	TRUE	734000	790000	762000	361000	423000	285000	1240000	916000	1300000	--	--
pma0461	14,15-Dehydrocrepenynic acid	Lipids	TRUE	FALSE	FALSE	858000	934000	896000	523000	450000	762000	468000	325000	302000	--	--
pma0791	Naringenin O-malonylhexoside	Flavanone	TRUE	TRUE	FALSE	438000	414000	426000	124000	130000	150000	138000	83800	75900	--	--
pma0795	Tricetin O-malonylhexoside	Flavone	TRUE	TRUE	FALSE	302000	302000	302000	93900	48900	132000	124000	135000	75900	--	--
pma0948	Hydroxyphenethylamine	Others	FALSE	TRUE	TRUE	3740000	3240000	3490000	1620000	2240000	959000	8720000	4810000	5460000	--	--
pma1840	Coumaroyl choline	Alkaloids	FALSE	FALSE	TRUE	131000	115000	123000	50300	58100	78500	170000	111000	142000	--	--
pma2172	Cinnamoyl tyramine	Alkaloids	TRUE	TRUE	FALSE	614000	1340000	977000	464000	283000	368000	263000	236000	216000	--	--
pma2405	Feruloylcholine	Alkaloids	FALSE	FALSE	TRUE	49000	59300	54200	34100	57200	41100	72600	119000	76200	--	--
pma2681	Xanthurenic acid	Organic acids and derivatives	FALSE	TRUE	FALSE	109000	100000	105000	47100	35100	53000	58100	37800	92700	C02470	ko00380
pma3101	Nicotinate ribonucleoside	Vitamins and derivatives	TRUE	TRUE	FALSE	29000000	21000000	25000000	5030000	4410000	7000000	6770000	6460000	5640000	C05841	ko00760,ko01100
pma3443	Tricin 7-O-acetylglucoside	Flavone	TRUE	TRUE	FALSE	75100	72100	73600	35200	22400	39400	28800	31300	32500	--	--
pma3724	1-O-Feruloyl quinic acid	Organic acids and derivatives	TRUE	TRUE	FALSE	2220000	2240000	2230000	561000	856000	892000	812000	904000	605000	--	--
pma6199	Chrysin O-hexoside	Flavone	FALSE	TRUE	TRUE	601000	488000	545000	182000	125000	190000	316000	433000	358000	--	--
pma6254	C-hexosyl-apigenin O-caffeoylhexoside	Flavone	TRUE	FALSE	TRUE	279000	237000	258000	181000	174000	260000	62100	75600	80200	--	--
pma6270	sn-Glycero-3-phosphocholine	Alkaloids	TRUE	TRUE	FALSE	142000	75900	109000	392000	223000	252000	340000	332000	365000	C00670	ko00564,ko00565
pma6281	Methylglutaric acid	Organic acids and derivatives	FALSE	TRUE	TRUE	40500	33900	37200	211000	205000	231000	72600	61000	58000	--	--
pma6460	5-O-p-Coumaroylquinic acid	Organic acids and derivatives	TRUE	FALSE	FALSE	10200	14800	12500	1760	9970	10800	6780	5120	4550	--	--
pma6561	Caffeic acid O-glucoside	Phenylpropanoids	FALSE	TRUE	FALSE	1340000	1360000	1350000	665000	591000	683000	947000	727000	852000	--	--
pma6599	6-Hydroxymethylherniarin	Phenylpropanoids	TRUE	FALSE	TRUE	1620000	1540000	1580000	1120000	866000	1190000	552000	500000	376000	--	--
pma6639	Isorhamnetin O-hexoside	Flavonol	TRUE	TRUE	FALSE	154000000	150000000	152000000	58200000	77300000	76600000	58700000	50800000	40800000	--	--
pmb0037	Hordenine	Alkaloids	TRUE	FALSE	TRUE	83000	92700	87900	128000	106000	77700	301000	239000	354000	C06199	ko00350,ko01100
pmb0115	3-Hydroxykynurenine	Amino acid and derivatives	TRUE	FALSE	TRUE	181000	197000	189000	132000	139000	177000	33600	75900	73700	C02794	--
pmb0130	N-Acetyl tryptamine	Phenolamides	FALSE	TRUE	TRUE	339000	324000	332000	74400	46100	85600	202000	273000	223000	--	--
pmb0142	Caffeic aldehyde	Phenylpropanoids	TRUE	FALSE	TRUE	147000	147000	147000	125000	232000	98400	370000	276000	351000	C10945	ko00940,ko01110
pmb0161	DGMG (18:2) isomer1	Lipids	FALSE	FALSE	TRUE	1250000	646000	948000	932000	620000	725000	3080000	2040000	1390000	--	--
pmb0163	DGMG (18:2) isomer3	Lipids	FALSE	FALSE	TRUE	1130000	620000	875000	894000	603000	655000	3170000	1880000	1290000	--	--
pmb0164	MAG (18:2) isomer1	Lipids	FALSE	FALSE	TRUE	76300	42100	59200	56900	42100	37800	241000	134000	74000	--	--
pmb0202	Xanthine	Nucleotide and derivates	TRUE	FALSE	TRUE	3290000	3580000	3440000	2110000	2070000	2870000	1480000	983000	709000	C00385	ko00230,ko00232,ko01100,ko01110
pmb0277	Tricin	Flavone	TRUE	TRUE	FALSE	26800	26500	26700	6030	15900	11100	16600	10500	11800	--	--
pmb0323	N-Caffeoyl putrescine	Phenolamides	TRUE	FALSE	TRUE	5740000	1750000	3750000	3540000	2420000	4760000	1150000	976000	839000	C03002	--
pmb0325	N-Feruloyl spermidine	Phenolamides	TRUE	FALSE	FALSE	423000	373000	398000	379000	243000	408000	178000	180000	206000	--	--
pmb0374	Aminopurine	Others	FALSE	FALSE	TRUE	4730000	6690000	5710000	2850000	3090000	3370000	10200000	7460000	7980000	--	--
pmb0423	Hydroxy-methoxycinnamate	Phenylpropanoids	TRUE	FALSE	FALSE	62400000	59200000	60800000	51800000	38200000	41400000	22500000	25400000	23100000	--	--
pmb0426	5-Methoxy-N,N-dimethyltryptamine	Alkaloids	TRUE	FALSE	TRUE	301000	245000	273000	298000	205000	188000	72700	149000	118000	C08309	--
pmb0464	Aspartic acid di-O-glucoside	Amino acid and derivatives	FALSE	TRUE	FALSE	17400000	7370000	12400000	27800000	29400000	30600000	16900000	23000000	16000000	--	--
pmb0484	Choline	Alkaloids	FALSE	TRUE	FALSE	262000000	258000000	260000000	118000000	79900000	139000000	160000000	161000000	136000000	C00114	ko00260,ko00564,ko01100,ko02010
pmb0489	N-hexosyl-p-coumaroyl putrescine	Phenolamides	FALSE	TRUE	FALSE	586000	558000	572000	1010000	1560000	1490000	807000	567000	869000	--	--
pmb0490	N-p-Coumaroyl putrescine	Phenolamides	TRUE	FALSE	TRUE	1450000	1120000	1290000	913000	1140000	1070000	316000	146000	158000	C18326	ko00330,ko01100
pmb0496	N-Feruloyl agmatine	Phenolamides	TRUE	FALSE	TRUE	4550000	5070000	4810000	2150000	4470000	4540000	889000	358000	550000	C18325	ko00330,ko01100
pmb0501	Agmatine	Phenolamides	TRUE	TRUE	FALSE	14700	15000	14900	136000	73100	146000	155000	107000	155000	C00179	ko00330,ko01100
pmb0503	N-(4'-O-glycosyl)-p-coumaroyl agmatine	Phenolamides	TRUE	FALSE	TRUE	48300	65300	56800	45600	104000	82400	17200	5410	17700	--	--
pmb0505	N'-p-Coumaroyl putrescine	Phenolamides	TRUE	FALSE	TRUE	1270000	944000	1110000	877000	974000	1120000	375000	154000	194000	--	--
pmb0545	Rosinidin O-hexoside	Anthocyanins	TRUE	FALSE	TRUE	8050000	9340000	8700000	4930000	8670000	4800000	27400000	24300000	18700000	--	--
pmb0565	Syringetin 3-O-hexoside	Flavonol	FALSE	TRUE	TRUE	163000	157000	160000	197000	476000	366000	138000	160000	99400	--	--
pmb0580	Chrysin 5-O-glucoside (Toringin)	Flavone	FALSE	TRUE	FALSE	900000	376000	638000	242000	154000	269000	460000	473000	342000	--	--
pmb0587	Chrysoeriol O-glucuronic acid-O-hexoside	Flavone	FALSE	TRUE	TRUE	226000	299000	263000	75400	125000	84300	300000	282000	243000	--	--
pmb0595	Isorhamnetin 5-O-hexoside	Flavonol	TRUE	TRUE	FALSE	150000000	148000000	149000000	56700000	74900000	83100000	59500000	52400000	39600000	--	--
pmb0602	Syringetin 7-O-hexoside	Flavone	TRUE	FALSE	FALSE	253000	191000	222000	133000	158000	185000	117000	70000	119000	--	--
pmb0603	Chrysoeriol O-hexosyl-O-hexoside	Flavone	TRUE	TRUE	FALSE	532000	571000	552000	135000	299000	274000	229000	146000	134000	--	--
pmb0604	Kaempferol 3-O-glucoside (Astragalin)	Flavonol	TRUE	TRUE	FALSE	2470000	2560000	2520000	738000	1260000	1160000	712000	802000	618000	C12249	ko00944,ko01110
pmb0605	Apigenin 7-O-glucoside (Cosmosiin)	Flavone	TRUE	TRUE	FALSE	2250000	2040000	2150000	670000	492000	683000	1040000	892000	1110000	C04608	ko00944
pmb0607	Chrysoeriol 7-O-hexoside	Flavone	TRUE	TRUE	FALSE	2100000	1920000	2010000	671000	1210000	1020000	1040000	869000	840000	--	--
pmb0647	8-C-hexosyl-luteolin O-pentoside	Flavone	TRUE	FALSE	TRUE	124000	111000	118000	110000	162000	100000	34100	45600	56000	--	--
pmb0665	Luteolin 8-C-hexosyl-O-hexoside	Flavone	TRUE	FALSE	FALSE	30700000	26500000	28600000	16300000	20500000	24200000	13900000	14700000	11000000	--	--
pmb0751	5-O-p-Coumaroyl shikimic acid	Organic acids and derivatives	FALSE	FALSE	TRUE	25300	52800	39100	40400	23100	31000	53900	86700	58900	--	--
pmb0752	3-O-Feruloyl quinic acid	Organic acids and derivatives	TRUE	FALSE	FALSE	108000	96600	102000	78200	58500	82000	61800	37900	37500	C02572	--
pmb0771	N-Feruloyl tyramine	Phenolamides	TRUE	FALSE	TRUE	7280000	8880000	8080000	3820000	23000000	1100000	34800000	52200000	28700000	C02717	--
pmb0789	Pyridoxine O-glucoside	Vitamins and derivatives	TRUE	FALSE	FALSE	22700000	23100000	22900000	11500000	13100000	12100000	12900000	11200000	10200000	--	--
pmb0790	Pyridoxine di-O-hexoside	Vitamins and derivatives	FALSE	TRUE	TRUE	526000	672000	599000	235000	256000	225000	571000	566000	505000	--	--
pmb0801	4-Pyridoxic acid O-hexoside	Vitamins and derivatives	FALSE	TRUE	FALSE	2960000	2600000	2780000	1390000	1070000	1420000	1380000	1790000	1620000	--	--
pmb0848	LysoPC 16:1 (2n isomer)	Lipids	TRUE	TRUE	FALSE	30500000	23000000	26800000	88300000	106000000	98800000	179000000	190000000	161000000	--	--
pmb0852	LysoPC 18:2	Lipids	TRUE	TRUE	FALSE	35600000	23400000	29500000	85000000	78000000	87700000	119000000	119000000	109000000	--	--
pmb0854	LysoPC 18:3	Lipids	TRUE	FALSE	TRUE	841000	1060000	951000	1020000	1090000	799000	3920000	3690000	3790000	--	--
pmb0855	LysoPC 16:0	Lipids	TRUE	FALSE	TRUE	9130000	8840000	8990000	8700000	11300000	8570000	38400000	33400000	34100000	--	--
pmb0863	LysoPC 16:2 (2n isomer)	Lipids	TRUE	TRUE	TRUE	1090000	860000	975000	2790000	3050000	2800000	12500000	14400000	15100000	--	--
pmb0864	LysoPE 14:0	Lipids	FALSE	FALSE	TRUE	151000	218000	185000	72400	113000	95400	231000	156000	223000	--	--
pmb0865	LysoPC 18:3 (2n isomer)	Lipids	TRUE	TRUE	FALSE	148000000	104000000	126000000	384000000	372000000	415000000	432000000	447000000	467000000	--	--
pmb0873	LysoPC 18:2 (2n isomer)	Lipids	TRUE	TRUE	FALSE	130000000	88700000	109000000	281000000	261000000	290000000	390000000	378000000	351000000	--	--
pmb0876	LysoPE 16:0	Lipids	FALSE	TRUE	TRUE	47700000	63700000	55700000	20500000	32800000	26600000	51100000	53000000	71300000	--	--
pmb0882	LysoPC 18:1	Lipids	TRUE	TRUE	FALSE	69800000	47800000	58800000	189000000	163000000	186000000	174000000	155000000	125000000	--	--
pmb0889	Punicic acid	Lipids	TRUE	TRUE	FALSE	13600000	15000000	14300000	6800000	3850000	9680000	1950000	3270000	4230000	C08364	--
pmb0890	MAG (18:2)	Lipids	TRUE	TRUE	FALSE	25300000	20200000	22800000	9310000	9190000	10200000	11000000	9990000	9060000	--	--
pmb0896	N'-Feruloyl putrescine	Phenolamides	TRUE	FALSE	FALSE	7870000	8450000	8160000	5310000	8660000	6810000	5690000	2400000	2600000	--	--
pmb0907	N-Feruloyl putrescine	Phenolamides	TRUE	FALSE	FALSE	26700000	22800000	24800000	17100000	22900000	15900000	16400000	7310000	7500000	C10497	ko00330,ko01100
pmb0964	iP7G	Nucleotide and derivates	TRUE	TRUE	FALSE	13800000	11000000	12400000	3400000	3130000	3480000	4580000	5410000	5160000	--	--
pmb1240	Phellodensin F	Others	TRUE	TRUE	TRUE	180000	158000	169000	84200	35200	58700	25500	12600	18900	--	--
pmb1283	L-Glutaminyl-L-valyl-L-valyl-L-cysteine	Amino acid and derivatives	TRUE	FALSE	TRUE	47600	72200	59900	42600	48400	37000	14000	20200	15000	--	--
pmb1318	8-Methyl-2-oxo-4-phenyl-2H-chromen-7-yl 4-(hexyloxy)benzoate	Organic acids and derivatives	TRUE	TRUE	FALSE	3530000	3310000	3420000	1310000	1050000	1860000	1310000	1470000	1330000	--	--
pmb1626	MGMG (18:2) isomer1	Lipids	FALSE	TRUE	TRUE	9240000	7020000	8130000	3370000	3520000	2510000	10100000	8620000	6490000	--	--
pmb1656	MAG (18:3) isomer4	Lipids	TRUE	FALSE	FALSE	232000	196000	214000	129000	111000	141000	99300	88500	84300	--	--
pmb1912	10-Formyl-THF	Organic acids and derivatives	TRUE	FALSE	TRUE	386000	349000	368000	265000	389000	242000	864000	1310000	1170000	C00234	ko00670,ko00970,ko01100,ko01200
pmb2228	LysoPC 19:0	Lipids	TRUE	TRUE	FALSE	25000	35600	30300	116000	79500	99600	142000	121000	90700	--	--
pmb2260	LysoPC 15:1	Lipids	TRUE	FALSE	TRUE	26300	13100	19700	23100	24500	18700	322000	268000	211000	--	--
pmb2319	LysoPC 15:0	Lipids	TRUE	FALSE	TRUE	93800	122000	108000	122000	152000	142000	656000	715000	726000	--	--
pmb2363	MAG (18:1) isomer1	Lipids	FALSE	FALSE	TRUE	426000	251000	339000	195000	244000	165000	707000	418000	244000	--	--
pmb2383	MGMG (18:2) isomer2	Lipids	FALSE	TRUE	TRUE	2450000	1410000	1930000	781000	799000	622000	2720000	1930000	1630000	--	--
pmb2388	LysoPC 18:0 (2n isomer)	Lipids	TRUE	TRUE	FALSE	26700000	17000000	21900000	68600000	68800000	76300000	62600000	59600000	51100000	--	--
pmb2444	MAG (18:3) isomer1	Lipids	TRUE	FALSE	FALSE	17700000	14400000	16100000	9130000	7780000	11000000	6080000	5950000	5710000	--	--
pmb2591	Acetyl tryptophan	Amino acid and derivatives	TRUE	TRUE	FALSE	94800000	118000000	106000000	20900000	30600000	32600000	50200000	30900000	42500000	C03137	--
pmb2653	D(+)-Melezitose O-rhamnoside	Carbohydrates	FALSE	TRUE	TRUE	126000	143000	135000	345000	259000	290000	134000	135000	142000	--	--
pmb2654	Anthranilate O-hexosyl-O-hexoside	Organic acids and derivatives	TRUE	FALSE	FALSE	2880000	5480000	4180000	2670000	2620000	2440000	1800000	1800000	1690000	--	--
pmb2673	3-(6-Hydroxy-3,4-dioxo-1,5-cyclohexadien-1-yl)-L-alanine	Amino acid and derivatives	TRUE	FALSE	TRUE	34600	37000	35800	55400	31700	28200	76100	78900	111000	--	--
pmb2684	Cyclic AMP	Nucleotide and derivates	FALSE	TRUE	TRUE	2430000	3400000	2910000	1270000	1560000	1390000	4140000	2380000	1980000	C00575	ko00230,ko01100
pmb2778	9,10-EODE	Lipids	TRUE	FALSE	TRUE	4580000	5020000	4800000	2730000	1580000	4190000	893000	1320000	1570000	--	--
pmb2786	9-HOTrE	Lipids	TRUE	FALSE	FALSE	61900	52800	57300	31100	33200	53900	30100	21500	19600	--	--
pmb2787	9-KODE	Lipids	TRUE	FALSE	FALSE	32400	26100	29200	22700	9500	44200	10700	7900	12300	--	--
pmb2799	12,13-EODE	Lipids	TRUE	FALSE	TRUE	655000	589000	622000	503000	161000	691000	61600	144000	165000	--	--
pmb2804	13-HPODE	Lipids	TRUE	FALSE	FALSE	181000	171000	176000	124000	83500	149000	56200	82400	69800	C04717	ko00591,ko01100
pmb2819	O-Caffeoyl maltotriose	Phenylpropanoids	TRUE	TRUE	FALSE	2310	8050	5180	27600	27600	26400	39700	34300	35000	--	--
pmb2831	Protocatechuic acid O-glucoside	Polyphenol	TRUE	TRUE	TRUE	1410000	1270000	1340000	10400	49800	4490	65500	82800	62800	--	--
pmb2835	Syringaldehyde	Phenylpropanoids	FALSE	TRUE	FALSE	12400	11900	12100	2820	4620	3400	5060	532	5050	--	--
pmb2855	L-Glutamine O-hexside	Amino acid and derivatives	TRUE	TRUE	FALSE	314000	272000	293000	2030000	1680000	1240000	1070000	705000	862000	--	--
pmb2857	L-Glutamic acid O-glucoside	Amino acid and derivatives	TRUE	TRUE	FALSE	84300	102000	93200	278000	269000	153000	237000	147000	194000	--	--
pmb2871	2,5-dihydroxy benzoic acid O-hexside	Organic acids and derivatives	FALSE	TRUE	TRUE	13700000	16700000	15200000	2910000	2860000	2350000	14100000	13000000	13600000	--	--
pmb2922	Uridine 5'-diphospho-D-glucose	Nucleotide and derivates	TRUE	FALSE	TRUE	11400000	12700000	12000000	18700000	12100000	23200000	3380000	3700000	5010000	C00029	ko00040,ko00052,ko00053,ko00240,ko00500,ko00520,ko00561,ko00908,ko01100
pmb2928	Gallic acid O-Hexoside	Organic acids and derivatives	FALSE	TRUE	TRUE	577000	713000	645000	79000	156000	44600	595000	832000	505000	--	--
pmb2936	Disinapoyl hexoside	Phenylpropanoids	TRUE	TRUE	FALSE	77500	61600	69500	12000	20900	38600	41400	33900	16800	--	--
pmb2940	1-O-beta-D-Glucopyranosyl sinapate	Phenylpropanoids	TRUE	TRUE	TRUE	878000	811000	844000	372000	339000	417000	180000	209000	122000	--	--
pmb2961	Peonidin O-malonylhexoside	Anthocyanins	TRUE	TRUE	FALSE	159000	186000	173000	75300	47600	91700	48600	67400	62100	--	--
pmb2968	Chrysoeriol C-hexosyl-O-hexoside	Flavone	TRUE	FALSE	TRUE	5140	7390	6270	8380	4430	8100	21600	15700	15800	--	--
pmb2987	Acacetin O-acetyl hexoside	Flavone	TRUE	TRUE	FALSE	1020000	679000	850000	2770000	3220000	3490000	2860000	3100000	2780000	--	--
pmb3002	Chrysoeriol 7-O-rutinoside	Flavone	TRUE	TRUE	FALSE	3860000	3630000	3750000	1380000	2080000	1840000	1050000	867000	838000	--	--
pmb3041	Tricin O-saccharic acid	Flavone	TRUE	TRUE	TRUE	301000	241000	271000	130000	84700	158000	59100	41800	46800	--	--
pmb3046	Tricin 7-O-hexoside	Flavone	TRUE	TRUE	TRUE	288000	302000	295000	1570	3150	7360	36400	23000	21500	--	--
pmb3058	Quinic acid O-glucuronic acid	Organic acids and derivatives	TRUE	TRUE	FALSE	51700	52700	52200	24600	27200	18600	34400	19500	22800	--	--
pmb3061	5-O-p-coumaroyl quinic acid O-hexoside	Organic acids and derivatives	TRUE	FALSE	FALSE	31900	31200	31600	20500	63700	34000	104000	86400	51200	--	--
pmb3064	3-O-p-coumaroyl quinic acid O-hexoside	Organic acids and derivatives	TRUE	FALSE	TRUE	40400	31300	35900	38100	41300	48300	101000	136000	60500	--	--
pmb3074	3-O-p-Coumaroyl quinic acid	Organic acids and derivatives	TRUE	FALSE	TRUE	771000	496000	633000	159000	596000	289000	1960000	1990000	1500000	--	--
pmb3101	2-Isopropylmalate	Organic acids and derivatives	TRUE	TRUE	TRUE	953000	790000	872000	286000	436000	349000	4770000	4160000	3740000	C02504	ko00290,ko00620,ko01100,ko01110,ko01210,ko01230
pmb3107	Syringic acid O-glucoside	Organic acids and derivatives	TRUE	FALSE	FALSE	16300	18700	17500	18700	35200	21900	38200	64100	40400	--	--
pmb3264	Glutathione oxidized	Amino acid and derivatives	FALSE	TRUE	TRUE	495000	636000	566000	1310000	1580000	1360000	804000	719000	572000	C00127	ko00480,ko01100
pmb3374	N-p-Coumaroyl hydroxydehydroagmatine	Phenolamides	FALSE	TRUE	FALSE	6900	14400	10600	37100	31100	35500	20600	20000	16400	--	--
pmb3894	Di-O-methylquercetin	Flavonol	TRUE	FALSE	TRUE	511000	490000	501000	610000	381000	931000	147000	308000	266000	--	--
pmc0066	2'-Deoxyinosine-5'-monophosphate	Nucleotide and derivates	TRUE	TRUE	TRUE	71200	72000	71600	633000	833000	783000	125000	254000	145000	C06196	ko00230
pmc0274	6-Methylmercaptopurine	Nucleotide and derivates	FALSE	TRUE	FALSE	22800000	12200000	17500000	60900000	29100000	37300000	16500000	35300000	27100000	C16614	--
pmc0960	LysoPC 20:4	Lipids	FALSE	TRUE	FALSE	121000000	83300000	102000000	239000000	212000000	227000000	209000000	206000000	179000000	--	--
pmd0130	LysoPC 14:0 (2n isomer)	Lipids	TRUE	FALSE	TRUE	280000	275000	278000	441000	475000	360000	2550000	2880000	3570000	--	--
pmd0132	LysoPC 16:0 (2n isomer)	Lipids	TRUE	FALSE	TRUE	6610000	6260000	6440000	6050000	7890000	6890000	32800000	29400000	24900000	--	--
pmd0145	LysoPC 20:1	Lipids	TRUE	TRUE	FALSE	639000	616000	628000	1580000	2010000	1700000	3150000	2290000	1440000	--	--
pmd0160	LysoPE 16:0 (2n isomer)	Lipids	FALSE	TRUE	TRUE	94300	126000	110000	30300	42700	40000	121000	91400	117000	--	--
pme0001	Hesperetin 7-O-neohesperidoside (Neohesperidin)	Flavanone	TRUE	FALSE	FALSE	266000000	247000000	256000000	171000000	195000000	199000000	130000000	126000000	91200000	C09806	ko00941
pme0008	L-Citrulline	Amino acid and derivatives	TRUE	TRUE	FALSE	22200000	11300000	16800000	39700000	44600000	42200000	39500000	27800000	39700000	C00327	ko00220,ko01100,ko01110,ko01230
pme0011	L-Aspartic acid	Amino acid and derivatives	TRUE	TRUE	FALSE	10800000	12000000	11400000	30600000	31300000	23400000	38700000	40700000	46800000	C00049	ko00220,ko00250,ko00260,ko00261,ko00270,ko00300,ko00340,ko00410,ko00460,ko00710,ko00760,ko00770,ko00970,ko01100,ko01110,ko01200,ko01210,ko01230,ko02010
pme0018	L-Leucine	Amino acid and derivatives	TRUE	FALSE	FALSE	2850000	2520000	2690000	4050000	3750000	3720000	5750000	6490000	5720000	C00123	ko00280,ko00290,ko00966,ko00970,ko01100,ko01110,ko01210,ko01230,ko02010
pme0020	L-Phenylalanine	Amino acid and derivatives	FALSE	TRUE	FALSE	10300000	10400000	10400000	44600000	20200000	23100000	12400000	15500000	19800000	C00079	ko00360,ko00400,ko00460,ko00940,ko00960,ko00966,ko00970,ko01100,ko01110,ko01210,ko01230,ko02010
pme0025	L-Kynurenine	Amino acid and derivatives	TRUE	FALSE	FALSE	396000	241000	319000	690000	507000	439000	814000	1210000	806000	C00328	ko00380,ko01100
pme0033	Hypoxanthine	Nucleotide and derivates	TRUE	TRUE	FALSE	3160000	2450000	2810000	1130000	1130000	1150000	1550000	1090000	1300000	C00262	ko00230,ko01100
pme0037	L-Histidine	Amino acid and derivatives	TRUE	TRUE	FALSE	20700000	18700000	19700000	118000000	76700000	96000000	55000000	42300000	59500000	C00135	ko00340,ko00410,ko00970,ko01100,ko01110,ko01230,ko02010
pme0040	Adenine	Nucleotide and derivates	TRUE	FALSE	FALSE	263000000	296000000	280000000	134000000	148000000	150000000	172000000	101000000	117000000	C00147	ko00230,ko00908,ko01100
pme0043	L-(+)-Arginine	Amino acid and derivatives	TRUE	TRUE	FALSE	33200000	20600000	26900000	157000000	135000000	144000000	160000000	128000000	184000000	C00062	ko00220,ko00261,ko00330,ko00472,ko00970,ko00998,ko01100,ko01110,ko01230,ko02010
pme0063	Cucurbitacin D	Terpene	TRUE	FALSE	FALSE	1150000	1260000	1210000	903000	293000	558000	411000	526000	829000	C08796	--
pme0075	N-Acetyl-L-glutamic acid	Amino acid and derivatives	TRUE	TRUE	FALSE	183000	161000	172000	533000	391000	404000	342000	331000	433000	C00624	ko00220,ko01100,ko01110,ko01210,ko01230
pme0085	Rosmarinic acid	Organic acids and derivatives	TRUE	TRUE	TRUE	101000	80500	90800	27700	38000	50500	13500	14900	13700	C01850	ko00350,ko01100
pme0137	Nα-Acetyl-L-glutamine	Amino acid and derivatives	FALSE	TRUE	FALSE	1620000	1690000	1650000	723000	555000	830000	875000	832000	973000	--	--
pme0183	2-Hydroxy-6-aminopurine	Nucleotide and derivates	FALSE	TRUE	FALSE	1400000	1140000	1270000	461000	352000	447000	868000	935000	667000	--	--
pme0193	L-Glutamine	Amino acid and derivatives	TRUE	FALSE	TRUE	9040000	7370000	8210000	11500000	12100000	9420000	37300000	30100000	43200000	C00064	ko00220,ko00230,ko00240,ko00250,ko00630,ko00910,ko00970,ko01100,ko01230,ko02010
pme0202	Quercetin 3-O-rutinoside (Rutin)	Flavonol	TRUE	FALSE	TRUE	38400000	32000000	35200000	19600000	24300000	39700000	5520000	8110000	3600000	C05625	ko00944,ko01100,ko01110
pme0207	3-Hydroxybutyrate	Organic acids and derivatives	TRUE	FALSE	TRUE	407000	433000	420000	291000	218000	368000	119000	96500	92200	--	--
pme0226	L-Asparagine	Amino acid and derivatives	FALSE	TRUE	FALSE	11000000	10700000	10800000	25400000	20700000	20300000	22800000	16800000	23700000	C00152	ko00250,ko00460,ko00970,ko01100,ko01110,ko01230
pme0230	Adenosine	Nucleotide and derivates	FALSE	FALSE	TRUE	187000000	224000000	206000000	105000000	112000000	104000000	333000000	254000000	274000000	C00212	ko00230,ko01100,ko02010
pme0234	Kynurenic acid	Organic acids and derivatives	FALSE	TRUE	FALSE	614000	502000	558000	192000	221000	234000	447000	305000	344000	C01717	ko00380,ko01100
pme0245	Adipic acid	Organic acids and derivatives	TRUE	FALSE	TRUE	64200	51400	57800	42800	66300	62800	33600	15000	21900	C06104	ko01100
pme0258	Uracil	Nucleotide and derivates	TRUE	TRUE	FALSE	7890000	9900000	8900000	3400000	2690000	3490000	2310000	1420000	1590000	C00106	ko00240,ko00410,ko00770,ko01100
pme0267	2-Methylsuccinic acid	Organic acids and derivatives	FALSE	FALSE	TRUE	1050000	1220000	1130000	781000	1010000	796000	2000000	2030000	2660000	--	--
pme0282	Phthalic acid	Organic acids and derivatives	FALSE	TRUE	FALSE	17500	9770	13600	4350	4860	2180	11900	4830	4330	C01606	ko01100,ko02010
pme0285	4-Guanidinobutyric acid	Organic acids and derivatives	TRUE	TRUE	FALSE	878000	537000	708000	375000	251000	409000	223000	436000	261000	C01035	ko00330,ko01100
pme0292	(3,4-Dimethoxyphenyl) acetic acid	Organic acids and derivatives	TRUE	TRUE	TRUE	37500	42300	39900	535	3030	2920	23500	11500	13900	--	--
pme0299	trans-Cinnamate	Phenylpropanoids	FALSE	FALSE	TRUE	5380	3070	4220	2700	2050	2030	12000	4680	4050	C00423	ko00130,ko00360,ko00940,ko00999,ko01100,ko01110
pme0305	Ferulic acid	Phenylpropanoids	FALSE	TRUE	TRUE	2260000	3150000	2710000	639000	787000	529000	2140000	1060000	1020000	C01494	ko00940,ko01100,ko01110
pme0369	Kaempferol 3-O-rutinoside (Nicotiflorin)	Flavonol	TRUE	TRUE	FALSE	53300000	58400000	55900000	22100000	30900000	30400000	18900000	22200000	17300000	--	--
pme0377	Naringenin	Flavanone	TRUE	TRUE	TRUE	16000000	13400000	14700000	6160000	4640000	8650000	2190000	3400000	2470000	C00509	ko00941,ko00943,ko01100,ko01110
pme0418	3-(4-Hydroxyphenyl)propionic acid	Phenylpropanoids	FALSE	FALSE	TRUE	26100	41300	33700	18600	25800	20000	72700	41900	49200	C01744	--
pme0423	3-Hydroxy-4-methoxycinnamic acid	Phenylpropanoids	FALSE	TRUE	FALSE	1940000	2890000	2420000	649000	858000	473000	1880000	924000	794000	--	--
pme0500	D(+)-Melezitose	Carbohydrates	TRUE	FALSE	FALSE	132000	95700	114000	57700	57600	77300	36100	39100	41200	--	--
pme0516	Inositol	Alcohols	FALSE	TRUE	FALSE	3670000	3610000	3640000	1320000	1530000	1440000	2590000	2940000	2840000	C00137	ko00052,ko00053,ko00562,ko01100,ko02010,ko04070
pme0519	D-(+)-Sucrose	Carbohydrates	TRUE	FALSE	FALSE	14700000	13300000	14000000	11800000	10100000	13700000	5470000	7320000	6140000	--	--
pme0534	Gluconic acid	Others	FALSE	FALSE	TRUE	5910000	6230000	6070000	3100000	3810000	3400000	6080000	7320000	7350000	C00257	ko00030,ko01100,ko01110,ko01200
pme1002	L-Tyramine	Amino acid and derivatives	FALSE	TRUE	TRUE	7850000	6730000	7290000	3160000	5000000	2310000	15400000	10200000	10700000	C00483	ko00350,ko00950,ko01100,ko01110
pme1063	Uridine	Nucleotide and derivates	TRUE	TRUE	FALSE	3530000	2920000	3220000	1720000	1160000	1790000	1190000	976000	843000	C00299	ko00240,ko01100,ko02010
pme1070	L-(-)-Tyrosine	Amino acid and derivatives	TRUE	FALSE	FALSE	3510000	2600000	3050000	7630000	4710000	4770000	6580000	6590000	6770000	C00082	ko00130,ko00261,ko00350,ko00360,ko00400,ko00460,ko00730,ko00940,ko00950,ko00965,ko00966,ko00970,ko01100,ko01110,ko01210,ko01230
pme1090	Glutathione reduced form	Amino acid and derivatives	FALSE	TRUE	TRUE	66800	57200	62000	9970000	13400000	7650000	95400	1550000	133000	C00051	ko00270,ko00480,ko01100,ko02010
pme1104	L-Isoleucine	Amino acid and derivatives	TRUE	FALSE	FALSE	1070000	929000	1000000	1310000	1470000	1120000	2050000	2430000	2120000	C00407	ko00280,ko00290,ko00460,ko00960,ko00966,ko00970,ko01100,ko01110,ko01210,ko01230,ko02010
pme1109	Guanine	Nucleotide and derivates	TRUE	FALSE	TRUE	1340000	1070000	1210000	633000	827000	725000	9110000	7190000	4650000	C00242	ko00230,ko01100
pme1119	Inosine	Nucleotide and derivates	TRUE	FALSE	TRUE	156000	123000	140000	51000	87200	143000	27100	46600	28300	C00294	ko00230,ko01100,ko02010
pme1175	Guanosine	Nucleotide and derivates	TRUE	TRUE	FALSE	18600000	22900000	20700000	8280000	10300000	9360000	12000000	8310000	7880000	C00387	ko00230,ko01100,ko02010
pme1184	Deoxyguanosine	Nucleotide and derivates	TRUE	FALSE	TRUE	1730000	1330000	1530000	733000	916000	1170000	310000	274000	236000	C00330	ko00230,ko01100,ko02010
pme1194	Deoxycytidine	Nucleotide and derivates	TRUE	FALSE	FALSE	472000	452000	462000	256000	216000	263000	143000	132000	113000	C00881	ko00240,ko01100,ko02010
pme1210	L-Methionine	Amino acid and derivatives	TRUE	FALSE	FALSE	5730000	4210000	4970000	9960000	11400000	7500000	15400000	11500000	13100000	C00073	ko00270,ko00966,ko00970,ko01100,ko01110,ko01210,ko01230
pme1313	N'-Formylkynurenine	Amino acid and derivatives	FALSE	TRUE	FALSE	69100	68400	68800	134000	156000	127000	123000	82900	59300	C02700	ko00380,ko01100
pme1363	Nicotinic acid adenine dinucleotide	Nucleotide and derivates	FALSE	TRUE	FALSE	652000	624000	638000	2000000	1740000	2190000	782000	1160000	1290000	C00003	ko00190,ko00730,ko00760,ko01100
pme1368	L-Pipecolic acid	Amino acid and derivatives	TRUE	TRUE	TRUE	44200	46200	45200	601000	350000	289000	240000	122000	225000	C00408	ko00310,ko00960,ko01100,ko01110
pme1373	2'-Deoxycytidine-5'-monophosphate	Nucleotide and derivates	TRUE	FALSE	TRUE	28500	35200	31800	64400	54800	35400	184000	93900	185000	C00239	ko00240,ko01100
pme1383	Pyridoxine	Vitamins and derivatives	TRUE	FALSE	TRUE	8530000	8280000	8410000	6870000	6920000	8270000	1790000	2150000	1140000	C00314	ko00750,ko01100
pme1398	Delphinidin 3-O-glucoside (Mirtillin)	Anthocyanins	FALSE	FALSE	TRUE	17500000	20600000	19100000	19900000	34800000	27200000	10600000	11300000	10100000	C12138	ko00942
pme1417	L-Tryptamine	Alkaloids	FALSE	TRUE	TRUE	55800000	42000000	48900000	6820000	8600000	9350000	36500000	36500000	32600000	C00398	ko00380,ko00901,ko01100,ko01110
pme1436	p-Coumaric acid	Phenylpropanoids	FALSE	FALSE	TRUE	6300000	7480000	6890000	3150000	4500000	3310000	15100000	8310000	7940000	C00811	ko00130,ko00350,ko00940,ko00950,ko00999,ko01100,ko01110
pme1480	Myricetin	Flavonol	TRUE	FALSE	FALSE	185000	203000	194000	72800	100000	134000	70900	78500	36500	C10107	ko00941,ko00944,ko01110
pme1514	Epigallocatechin (EGC)	Polyphenol	TRUE	FALSE	FALSE	61300	42900	52100	81600	57600	94600	114000	134000	98200	C12136	ko00941,ko01110
pme1524	Dihydroquercetin (Taxifolin)	Flavonol	TRUE	FALSE	FALSE	1580000	1470000	1530000	732000	951000	948000	733000	604000	638000	C01617	ko00941,ko01100,ko01110
pme1583	Eriodictyol	Flavanone	TRUE	TRUE	TRUE	263000	223000	243000	429000	380000	678000	52500	69500	57700	C05631	ko00941,ko01100,ko01110
pme1601	Apigenin 4-O-rhamnoside	Flavone	FALSE	TRUE	FALSE	231000	253000	242000	37200	67000	91800	135000	124000	110000	--	--
pme1730	D-Erythronolactone	Organic acids and derivatives	TRUE	TRUE	FALSE	327000	248000	288000	108000	104000	118000	128000	106000	127000	--	--
pme1806	Chlorogenic acid methyl ester	Organic acids and derivatives	TRUE	TRUE	FALSE	115000	87300	101000	20600	24700	28100	34100	18300	31500	--	--
pme1816	Neochlorogenic acid (5-O-Caffeoylquinic acid)	Organic acids and derivatives	TRUE	FALSE	TRUE	2550000	2290000	2420000	1310000	1180000	1440000	612000	688000	529000	C17147	--
pme1830	Succinic acid	Organic acids and derivatives	TRUE	FALSE	TRUE	25600000	30400000	28000000	28000000	34400000	31400000	11500000	14500000	11400000	C00042	ko00020,ko00190,ko00250,ko00310,ko00350,ko00360,ko00620,ko00630,ko00640,ko00650,ko00760,ko00920,ko01100,ko01110,ko01200
pme1949	Riboflavin	Vitamins and derivatives	TRUE	FALSE	FALSE	17400	21700	19600	3960	11300	14200	11300	4020	7930	C00255	ko00740,ko01100,ko01110,ko02010
pme2237	Dulcitol	Alcohols	FALSE	TRUE	FALSE	48400	42100	45200	29100	17200	20600	40400	24100	16000	C01697	ko00052,ko01100
pme2253	L-Gulonic-γ-lactone	Others	FALSE	TRUE	FALSE	132000	125000	128000	29300	46600	38700	84900	41400	71900	C01040	ko00053,ko01100
pme2268	Trigonelline	Alkaloids	FALSE	TRUE	FALSE	27400000	28000000	27700000	13800000	16300000	10700000	17500000	19300000	23400000	C01004	ko00760
pme2319	Hesperetin	Flavanone	TRUE	TRUE	FALSE	79800	104000	91800	25600	18600	36600	26800	24600	21800	C01709	ko00941
pme2527	L(+)-Ornithine	Amino acid and derivatives	TRUE	TRUE	FALSE	229000	122000	176000	3230000	2770000	2630000	1820000	1270000	1870000	C00077	ko00220,ko00330,ko00472,ko00480,ko00998,ko00999,ko01100,ko01110,ko01210,ko01230,ko02010
pme2560	N-Acetylaspartate	Amino acid and derivatives	TRUE	TRUE	FALSE	229000	186000	208000	47800	36200	82000	53700	51300	66300	C01042	ko00250,ko01100
pme2594	4-Pyridoxic acid	Alkaloids	FALSE	TRUE	FALSE	2080000	2000000	2040000	710000	737000	993000	1130000	1090000	1110000	C00847	ko00750,ko01100
pme2634	Dl-Norvaline	Amino acid and derivatives	TRUE	FALSE	TRUE	307000000	261000000	284000000	246000000	240000000	161000000	763000000	746000000	710000000	C01826	--
pme2651	NADP	Nucleotide and derivates	TRUE	TRUE	FALSE	44500	68100	56300	162000	163000	245000	93500	143000	148000	C00006	ko00195,ko00480,ko00760,ko01100
pme2776	2'-Deoxyinosine	Nucleotide and derivates	TRUE	FALSE	TRUE	353000	193000	273000	121000	127000	212000	57800	89600	61600	C05512	ko00230,ko01100,ko02010
pme2830	O-Phosphorylethanolamine	Others	TRUE	FALSE	TRUE	259000	270000	265000	293000	231000	282000	110000	131000	155000	--	--
pme2903	4-Hydroxybenzoic acid	Organic acids and derivatives	FALSE	TRUE	TRUE	241000	364000	303000	129000	165000	82900	1080000	449000	489000	C00156	ko00130,ko00790,ko01100,ko01110
pme2949	Hesperetin 7-rutinoside (Hesperidin)	Flavanone	TRUE	FALSE	FALSE	76000000	81900000	79000000	45200000	59000000	56200000	35100000	37000000	26900000	C09755	--
pme2963	Aromadedrin (Dihydrokaempferol)	Flavonol	TRUE	FALSE	TRUE	3600000	2720000	3160000	2030000	1510000	3120000	365000	630000	448000	C00974	ko00941,ko01100,ko01110
pme2982	Pinocembrin (Dihydrochrysin)	Flavanone	FALSE	TRUE	TRUE	5480	7740	6610	59500	58800	37800	24200	11900	9060	C09827	ko00941
pme2993	Scopoletin (7-Hydroxy-5-methoxycoumarin)	Phenylpropanoids	TRUE	TRUE	FALSE	86800000	91100000	89000000	21200000	15500000	28500000	19800000	10400000	8010000	C01752	ko00940,ko01110
pme3017	2-Aminoisobutyric acid	Amino acid and derivatives	FALSE	TRUE	FALSE	37300000	39000000	38200000	18700000	13300000	19600000	23100000	24500000	20800000	C03665	--
pme3033	N,N-Dimethylglycine	Amino acid and derivatives	FALSE	TRUE	FALSE	1850000	2010000	1930000	937000	604000	1010000	1050000	1100000	973000	C01026	ko00260,ko01100
pme3034	ethylmalonate	Organic acids and derivatives	TRUE	FALSE	FALSE	9150	9650	9400	12600	17800	9580	18300	17900	22100	--	--
pme3083	2-(Formylamino)benzoic acid	Organic acids and derivatives	FALSE	FALSE	TRUE	547000	716000	631000	276000	413000	285000	1460000	776000	764000	--	--
pme3096	Aminomalonic acid	Organic acids and derivatives	TRUE	FALSE	TRUE	937000	1130000	1030000	1040000	1230000	1170000	504000	506000	476000	C00872	--
pme3143	6-Hydroxy-4-methylcoumarin	Phenylpropanoids	TRUE	FALSE	FALSE	141000	174000	158000	75800	144000	65100	98300	60600	46500	--	--
pme3207	trans,trans-Muconic acid	Organic acids and derivatives	FALSE	TRUE	FALSE	6850000	5930000	6390000	2560000	2680000	2600000	4350000	4440000	2960000	--	--
pme3268	Kaempferol 3-O-galactoside (Trifolin)	Flavonol	TRUE	FALSE	FALSE	63600000	72300000	68000000	24800000	38700000	40100000	23900000	27800000	19300000	C12626	ko00944
pme3333	1,4-dihydro-1-Methyl-4-oxo-3-pyridinecarboxamide	Alkaloids	TRUE	TRUE	FALSE	1400000	1370000	1390000	778000	572000	586000	902000	548000	483000	--	--
pme3384	N-Acetylthreonine	Amino acid and derivatives	FALSE	TRUE	FALSE	353000	241000	297000	114000	143000	139000	188000	247000	250000	--	--
pme3416	Esculetin (6,7-dihydroxycoumarin)	Phenylpropanoids	FALSE	TRUE	TRUE	36800	42100	39500	12800	4920	8080	35000	21200	22300	C09263	--
pmf0032	Galactinol	Carbohydrates	TRUE	FALSE	TRUE	22300000	20900000	21600000	20400000	16500000	22800000	8370000	10500000	9410000	--	--
pmf0039	Matrine	Alkaloids	TRUE	TRUE	FALSE	137000	87700	112000	4380	15600	3070	11900	15300	2220	C10774	--
pmf0063	Echinacoside	Phenylpropanoids	TRUE	FALSE	FALSE	2130000	2090000	2110000	1410000	1800000	1750000	1000000	805000	814000	C10450	--
pmf0095	Methyl ferulate	Phenylpropanoids	TRUE	TRUE	FALSE	748000	831000	790000	229000	304000	334000	249000	262000	300000	--	--
pmf0109	3-O-Acetylpinobanksin	Flavonoid	FALSE	TRUE	TRUE	18900	38000	28400	676000	585000	406000	84800	45800	37000	--	--
pmf0131	Cryptochlorogenic acid	Organic acids and derivatives	TRUE	TRUE	FALSE	47800	42700	45300	1590	2480	5990	878	1040	1980	--	--
pmf0179	Narcissoside	Flavonoid	TRUE	TRUE	FALSE	84800000	75800000	80300000	21300000	31100000	34300000	26100000	23500000	17700000	--	--
pmf0203	Peonidin 3-O-glucoside chloride	Anthocyanins	TRUE	FALSE	FALSE	89200	50200	69700	81800	128000	76000	137000	209000	142000	--	--
